# Supplementary material for: Prototaxites fossils are structurally and chemically distinct from extinct and extant Fungi
Source: Sci Adv. 2026 Jan 21;12(4):eaec6277. doi: 10.1126/sciadv.aec6277 (PMC12822639; doi:10.1126/sciadv.aec6277)
Supplement: Supplementary file 2 — Data S1 and S2 [file sciadv.aec6277_data_s1_and_s2.zip]

Archive with 2 entries (2 files):
- aec6277_data_s1.xlsx
- aec6277_data_s2.xlsx
