# Supplementary material for: Prototaxites fossils are structurally and chemically distinct from extinct and extant Fungi
Source: Sci Adv. 2026 Jan 21;12(4):eaec6277. doi: 10.1126/sciadv.aec6277 (PMC12822639; doi:10.1126/sciadv.aec6277)
Supplement: Supplementary file 2 — Data S1 and S2 [file sciadv.aec6277_data_s1_and_s2.zip › aec6277_data_s1.xlsx]

## Sheet: Raw spectra
ID Number	Label	650.517250	652.381197	654.245143	656.109089	657.973035	659.836982	661.700928	663.564874	665.428821	667.292767	669.156713	671.020659	672.884606	674.748552	676.612498	678.476444	680.340391	682.204337	684.068283	685.932230	687.796176	689.660122	691.524068	693.388015	695.251961	697.115907	698.979853	700.843800	702.707746	704.571692	706.435639	708.299585	710.163531	712.027477	713.891424	715.755370	717.619316	719.483263	721.347209	723.211155	725.075101	726.939048	728.802994	730.666940	732.530886	734.394833	736.258779	738.122725
0	Plant	0.136693	0.139594	0.146005	0.156302	0.168023	0.180257	0.191384	0.204412	0.219004	0.235148	0.253825	0.276637	0.298242	0.321055	0.348596	0.379201	0.412715	0.449582	0.490141	0.535093	0.582292	0.62675	0.666657	0.689624	0.678506	0.62633	0.546516	0.461083	0.394532	0.350852	0.327115	0.317912	0.317581	0.322107	0.33	0.343602	0.35968	0.377225	0.397307	0.419326	0.441498	0.466526	0.492862	0.520758	0.550432	0.58013	0.6111	0.645434
1	Plant	0.13882	0.143601	0.149618	0.157521	0.165472	0.172802	0.182377	0.193899	0.206969	0.221071	0.235013	0.250831	0.26904	0.288945	0.310506	0.335347	0.362257	0.391969	0.423704	0.459647	0.498588	0.536607	0.570758	0.596241	0.60525	0.589064	0.548821	0.492048	0.437075	0.394998	0.367964	0.35382	0.349211	0.350353	0.356233	0.366079	0.378509	0.393155	0.409728	0.428322	0.450028	0.474181	0.498883	0.526159	0.554868	0.584341	0.613944	0.646317
2	Plant	0.0904025	0.0940095	0.0992631	0.103069	0.107354	0.113813	0.120338	0.127181	0.135126	0.144066	0.152858	0.163477	0.175648	0.188118	0.201418	0.216175	0.232178	0.249579	0.268052	0.287966	0.308736	0.327014	0.338388	0.338751	0.324365	0.294873	0.259855	0.228905	0.208283	0.198661	0.196818	0.199079	0.203326	0.20894	0.216759	0.227482	0.239747	0.25215	0.264231	0.278538	0.293807	0.30841	0.32443	0.341472	0.358871	0.377501	0.395978	0.413982
3	Plant	0.146693	0.151146	0.156776	0.162302	0.168799	0.176312	0.183693	0.192382	0.202941	0.214499	0.22642	0.240144	0.255834	0.272788	0.291573	0.313325	0.33656	0.361864	0.39083	0.422838	0.457295	0.489714	0.511881	0.513769	0.485317	0.43089	0.371791	0.325188	0.295626	0.281104	0.276757	0.277402	0.281792	0.288795	0.298785	0.311471	0.325383	0.340322	0.356501	0.374392	0.39362	0.414501	0.436455	0.458973	0.482164	0.50666	0.532378	0.559217
4	Plant	0.0854576	0.0892046	0.0948132	0.100563	0.106152	0.111816	0.118378	0.126577	0.135512	0.144497	0.153758	0.164911	0.177868	0.191981	0.207435	0.224127	0.241799	0.261203	0.282419	0.305559	0.32964	0.352319	0.368439	0.369366	0.346589	0.303329	0.257117	0.222143	0.201796	0.193454	0.193025	0.196539	0.20228	0.20953	0.218701	0.229456	0.241307	0.254089	0.267759	0.282388	0.297605	0.313632	0.33024	0.347258	0.365042	0.383913	0.402748	0.422293
5	Plant	0.123734	0.147498	0.105328	0.0921122	0.129827	0.130937	0.14774	0.168227	0.169678	0.179831	0.195443	0.217653	0.234033	0.24137	0.259701	0.286964	0.314083	0.34149	0.375892	0.410594	0.444685	0.466629	0.472354	0.46612	0.433514	0.375987	0.314195	0.265259	0.23321	0.224344	0.23339	0.24459	0.250962	0.250155	0.249627	0.260117	0.27564	0.296466	0.323618	0.342567	0.351417	0.36326	0.38499	0.412121	0.437794	0.461235	0.483119	0.503716
6	Plant	0.135314	0.158331	0.115755	0.103513	0.141796	0.143186	0.161106	0.182025	0.18411	0.195054	0.2112	0.2341	0.251298	0.260019	0.280452	0.308828	0.336824	0.366121	0.40273	0.441005	0.479642	0.5093	0.532586	0.556586	0.559783	0.525361	0.46094	0.390305	0.333301	0.30519	0.301714	0.305196	0.306919	0.303953	0.302422	0.312523	0.328184	0.349467	0.377741	0.398534	0.410211	0.424673	0.449141	0.479794	0.510497	0.53975	0.567399	0.594456
7	Plant	0.128614	0.152383	0.109634	0.0969332	0.135371	0.136792	0.153829	0.174263	0.175641	0.185949	0.202521	0.225677	0.242682	0.250788	0.271044	0.299835	0.327857	0.357107	0.393924	0.431063	0.469021	0.496703	0.510735	0.518646	0.501634	0.452178	0.387087	0.328291	0.286369	0.270012	0.273922	0.281581	0.28537	0.283362	0.282393	0.292417	0.3085	0.330143	0.357867	0.377762	0.388157	0.401783	0.425936	0.456169	0.485258	0.512699	0.538225	0.563096
8	Plant	0.119589	0.125562	0.132498	0.141002	0.149943	0.159158	0.169185	0.179629	0.191554	0.204469	0.218052	0.232562	0.248168	0.265691	0.284941	0.306179	0.329183	0.354016	0.380064	0.408998	0.439959	0.471258	0.499388	0.516937	0.519425	0.499682	0.459249	0.410103	0.36688	0.336237	0.318794	0.312211	0.313135	0.319127	0.328236	0.339449	0.352867	0.367817	0.384234	0.402459	0.42139	0.442461	0.464488	0.487749	0.51255	0.539686	0.567299	0.595124
9	Plant	0.0824285	0.0888853	0.0967053	0.104384	0.112501	0.121148	0.129779	0.138418	0.148619	0.159852	0.171975	0.185501	0.19923	0.213776	0.229585	0.245966	0.264163	0.283779	0.303853	0.325548	0.348109	0.370072	0.387615	0.395375	0.39041	0.369997	0.336956	0.300321	0.269662	0.249355	0.239232	0.23691	0.239446	0.244882	0.252429	0.26193	0.273419	0.28638	0.299635	0.31321	0.327655	0.344073	0.361919	0.378789	0.395455	0.413609	0.43222	0.451578
10	Plant	0.105756	0.111654	0.118981	0.127457	0.136688	0.146195	0.156333	0.166736	0.17938	0.193162	0.208003	0.224478	0.242262	0.261706	0.282832	0.305563	0.331508	0.361414	0.393346	0.427846	0.46438	0.501255	0.534419	0.557642	0.564146	0.5442	0.497839	0.439298	0.3863	0.348126	0.32521	0.314435	0.311417	0.313562	0.320121	0.330257	0.343497	0.357911	0.373844	0.392494	0.413252	0.436296	0.460812	0.486121	0.512858	0.542505	0.573749	0.605694
11	Plant	0.112935	0.119841	0.128103	0.137326	0.144986	0.152169	0.16273	0.173877	0.187375	0.20478	0.221086	0.237151	0.252935	0.274285	0.300123	0.325176	0.351837	0.385277	0.42122	0.459419	0.49916	0.535857	0.574221	0.606652	0.624273	0.607649	0.554998	0.481957	0.416525	0.3727	0.347476	0.336627	0.336191	0.341548	0.350918	0.365869	0.381721	0.397791	0.415492	0.43851	0.466155	0.493694	0.519887	0.548782	0.578857	0.608478	0.641553	0.675646
12	Plant	0.117177	0.124575	0.132767	0.140324	0.148463	0.157397	0.166022	0.176116	0.189516	0.20326	0.217579	0.234477	0.252246	0.272741	0.295917	0.322149	0.347559	0.376017	0.407415	0.441192	0.479248	0.51661	0.555373	0.587805	0.605422	0.594236	0.551676	0.485709	0.422846	0.380137	0.356529	0.347371	0.34675	0.352389	0.363321	0.377773	0.394036	0.412843	0.432592	0.45476	0.479425	0.507035	0.533913	0.561842	0.593939	0.626647	0.661131	0.695608
13	Plant	0.13711	0.142203	0.149843	0.159498	0.168327	0.176335	0.186854	0.200123	0.213811	0.228287	0.243789	0.260227	0.277755	0.298288	0.320165	0.345333	0.373708	0.404056	0.437063	0.473508	0.512107	0.552666	0.59249	0.625046	0.641566	0.626607	0.576817	0.506345	0.438237	0.387617	0.357623	0.342334	0.336858	0.33804	0.345165	0.355283	0.366963	0.381989	0.400169	0.42098	0.442018	0.464224	0.488906	0.515255	0.542682	0.571567	0.601855	0.634821
14	Plant	0.129771	0.134344	0.141902	0.151992	0.161206	0.169602	0.180116	0.192975	0.206235	0.221089	0.236426	0.253497	0.27124	0.291001	0.312929	0.337392	0.364558	0.393947	0.426923	0.463443	0.499931	0.5362	0.573921	0.605136	0.616556	0.597277	0.545798	0.476792	0.41261	0.365996	0.338667	0.325661	0.323799	0.327998	0.335278	0.346362	0.361179	0.37762	0.395226	0.414888	0.437084	0.460459	0.484914	0.511764	0.539478	0.569291	0.600598	0.634351
15	Plant	0.136189	0.142456	0.14883	0.156537	0.164505	0.173633	0.183418	0.19393	0.206545	0.221082	0.235577	0.251229	0.267822	0.287691	0.308485	0.330179	0.355682	0.383656	0.413518	0.44644	0.481983	0.519067	0.555305	0.584111	0.598553	0.585972	0.542375	0.477785	0.413199	0.363888	0.334536	0.32068	0.316565	0.318681	0.325386	0.335385	0.348025	0.362938	0.379648	0.398755	0.418969	0.441615	0.465156	0.490187	0.516919	0.545334	0.576338	0.60854
16	Plant	0.095405	0.101715	0.108666	0.115113	0.122911	0.132349	0.142648	0.153863	0.166474	0.181489	0.195071	0.208776	0.225532	0.244056	0.263956	0.286395	0.310845	0.337907	0.369104	0.402888	0.438258	0.47512	0.511113	0.538954	0.550051	0.533613	0.486969	0.427741	0.377265	0.342684	0.32353	0.315975	0.31603	0.320691	0.328749	0.340071	0.354293	0.371072	0.389551	0.409964	0.432257	0.45701	0.483205	0.510135	0.539106	0.570492	0.602734	0.636042
17	Plant	0.105998	0.112259	0.120025	0.126388	0.134014	0.143168	0.152421	0.16294	0.175456	0.190173	0.202999	0.216519	0.23273	0.24974	0.268081	0.289394	0.31249	0.337883	0.366512	0.396669	0.428152	0.460661	0.490714	0.512	0.521486	0.514783	0.488498	0.447563	0.406144	0.37309	0.351561	0.34106	0.338528	0.340937	0.347591	0.357197	0.369031	0.384039	0.401167	0.41984	0.440078	0.462603	0.486974	0.513237	0.540383	0.569225	0.599707	0.632716
18	Plant	0.121227	0.127431	0.134634	0.143299	0.152255	0.163355	0.174946	0.185767	0.198894	0.215941	0.23269	0.249797	0.269574	0.293042	0.318192	0.344596	0.373978	0.406794	0.441715	0.479132	0.519396	0.557803	0.59259	0.614052	0.607834	0.56603	0.50018	0.431985	0.378604	0.345527	0.32993	0.32623	0.329148	0.335783	0.345898	0.360228	0.377706	0.39674	0.41707	0.438816	0.462205	0.489004	0.517316	0.545747	0.573269	0.603422	0.636356	0.66753
19	Plant	0.111665	0.11837	0.127828	0.137159	0.14526	0.154379	0.164296	0.17712	0.191451	0.206512	0.22318	0.241728	0.26049	0.280794	0.303959	0.331101	0.359614	0.389724	0.422262	0.455981	0.490758	0.524881	0.555083	0.572285	0.569188	0.535433	0.476331	0.413466	0.364644	0.334219	0.320165	0.317839	0.322266	0.329467	0.339158	0.352523	0.369342	0.388756	0.408471	0.429667	0.452672	0.477907	0.504736	0.532182	0.559952	0.59026	0.621408	0.651213
20	Plant	0.13144	0.139195	0.14798	0.156918	0.1657	0.177272	0.190108	0.204141	0.219424	0.23644	0.253495	0.273321	0.296022	0.319635	0.344337	0.372772	0.405445	0.440344	0.478284	0.518644	0.560782	0.600017	0.632019	0.650098	0.644513	0.6021	0.529817	0.45415	0.395098	0.357716	0.339401	0.334419	0.336848	0.343974	0.354503	0.36791	0.384944	0.404314	0.424508	0.447524	0.473001	0.499752	0.526806	0.555719	0.585927	0.617654	0.650351	0.682955
21	Plant	0.0998802	0.106553	0.112342	0.12001	0.127628	0.135213	0.14396	0.155099	0.16743	0.179498	0.193592	0.209672	0.225664	0.2448	0.266973	0.291147	0.316722	0.345709	0.37816	0.411816	0.446879	0.481274	0.505629	0.503615	0.46483	0.400722	0.336443	0.287308	0.257327	0.242835	0.238885	0.240848	0.246587	0.255252	0.266839	0.280032	0.294221	0.310934	0.328598	0.347139	0.367059	0.388932	0.411748	0.434727	0.459145	0.485686	0.512798	0.540248
22	Plant	0.106849	0.114161	0.122988	0.131643	0.138358	0.14675	0.157186	0.168813	0.180816	0.193668	0.20913	0.225925	0.243226	0.264367	0.288248	0.313531	0.339787	0.369285	0.402667	0.439617	0.479044	0.51789	0.546833	0.551316	0.518517	0.455313	0.386018	0.327243	0.287467	0.265223	0.256389	0.255891	0.25982	0.265451	0.273209	0.284246	0.298636	0.314612	0.329624	0.346997	0.367903	0.389401	0.41145	0.435066	0.458435	0.483468	0.509814	0.53727
23	Plant	0.0885788	0.0950862	0.100652	0.107008	0.11273	0.119743	0.126302	0.134881	0.14542	0.156424	0.169023	0.183386	0.197571	0.214417	0.233418	0.253952	0.276388	0.300654	0.327972	0.357428	0.390166	0.424347	0.453859	0.463532	0.440949	0.391671	0.33682	0.292546	0.265058	0.2528	0.250616	0.253685	0.260407	0.269897	0.280302	0.292783	0.307444	0.323728	0.341803	0.361179	0.380994	0.401757	0.422914	0.446544	0.472061	0.498027	0.524482	0.551299
24	Plant	0.12931	0.135156	0.141396	0.149808	0.159016	0.167185	0.176839	0.188566	0.202459	0.217628	0.230763	0.24649	0.263935	0.282842	0.305549	0.330912	0.357066	0.385588	0.417529	0.452088	0.488561	0.524641	0.555194	0.572223	0.56362	0.522382	0.462409	0.40219	0.357596	0.332393	0.321783	0.320567	0.325313	0.33322	0.344068	0.357813	0.373756	0.392239	0.412706	0.434454	0.45718	0.482106	0.509503	0.538891	0.567973	0.599263	0.632025	0.666314
25	Plant	0.120374	0.126534	0.13089	0.13713	0.146872	0.156594	0.165779	0.175847	0.188894	0.204131	0.217727	0.233722	0.252294	0.272314	0.294321	0.319883	0.348241	0.378908	0.412499	0.449215	0.488468	0.527314	0.558102	0.571037	0.555323	0.506079	0.440125	0.378332	0.334013	0.307912	0.296093	0.294021	0.298496	0.306416	0.316872	0.329854	0.344679	0.362122	0.381157	0.401257	0.42313	0.447586	0.473589	0.501181	0.529885	0.560049	0.590322	0.621809
26	Plant	0.125191	0.131095	0.137563	0.145464	0.154461	0.162628	0.172321	0.184265	0.198266	0.212863	0.226664	0.243128	0.261846	0.282462	0.305578	0.331485	0.359256	0.390539	0.425084	0.462602	0.502531	0.542586	0.578113	0.601925	0.60119	0.563085	0.496011	0.424434	0.368934	0.333865	0.316206	0.30987	0.311223	0.317045	0.326162	0.338422	0.35278	0.36895	0.387405	0.408198	0.43066	0.455592	0.481988	0.5093	0.537549	0.5678	0.598479	0.631477
27	Plant	0.127152	0.13288	0.138577	0.146984	0.156589	0.164988	0.175421	0.187393	0.200702	0.215509	0.230399	0.247187	0.266041	0.287396	0.310654	0.336597	0.36546	0.397559	0.432635	0.47003	0.509129	0.548318	0.581049	0.596765	0.583683	0.534842	0.465342	0.397642	0.347684	0.317957	0.304568	0.301596	0.304629	0.31143	0.321043	0.333644	0.348486	0.365445	0.384879	0.405896	0.427922	0.452442	0.478607	0.505684	0.533552	0.563796	0.595417	0.627908
28	Plant	0.113319	0.118798	0.124033	0.131373	0.139844	0.147757	0.156504	0.166102	0.178303	0.192312	0.205496	0.220313	0.237837	0.256892	0.277598	0.301805	0.327853	0.356216	0.387785	0.423291	0.462493	0.50142	0.534304	0.550358	0.536383	0.488882	0.425313	0.368309	0.328801	0.307093	0.299009	0.299224	0.305054	0.313689	0.32461	0.337842	0.353693	0.372095	0.392493	0.413918	0.436843	0.462148	0.488734	0.517521	0.546311	0.577229	0.609602	0.643018
29	Plant	0.12346	0.128143	0.132607	0.140145	0.148405	0.15511	0.163837	0.174393	0.186914	0.200433	0.213263	0.228141	0.245416	0.264767	0.28612	0.309442	0.335187	0.36501	0.397581	0.432726	0.470084	0.507761	0.540442	0.561516	0.562246	0.533043	0.479728	0.420613	0.373081	0.343845	0.330573	0.327454	0.331524	0.339299	0.349833	0.363185	0.378605	0.395668	0.415355	0.43739	0.461558	0.488509	0.51593	0.544641	0.575086	0.608176	0.641901	0.677257
30	Plant	0.115742	0.12244	0.130698	0.139893	0.147734	0.155013	0.162504	0.173866	0.18956	0.206061	0.220166	0.234435	0.251803	0.274617	0.299269	0.323317	0.350362	0.38175	0.415436	0.450503	0.484515	0.519593	0.551471	0.56825	0.557805	0.50847	0.442103	0.381635	0.340221	0.317065	0.308542	0.308405	0.313711	0.324215	0.336473	0.350235	0.36644	0.387051	0.408524	0.430173	0.454766	0.481799	0.508002	0.535819	0.565093	0.596535	0.628996	0.663442
31	Plant	0.0403757	0.0432691	0.0458893	0.0498115	0.0538618	0.0571944	0.0609172	0.0643625	0.0688033	0.0733872	0.0783792	0.0840025	0.0894063	0.0951981	0.101262	0.107601	0.115062	0.122624	0.129559	0.137063	0.145137	0.1539	0.161297	0.164369	0.161135	0.151119	0.137568	0.1243	0.11417	0.108141	0.10505	0.104432	0.105537	0.107436	0.110302	0.11368	0.117994	0.122954	0.127804	0.132686	0.137896	0.143639	0.149447	0.155098	0.161218	0.168174	0.174308	0.18016
32	Plant	0.089427	0.0944323	0.100789	0.109698	0.118286	0.125809	0.133857	0.142919	0.154652	0.167189	0.180397	0.19498	0.210587	0.227778	0.246663	0.267639	0.291174	0.316918	0.34459	0.37514	0.406214	0.434607	0.455021	0.458219	0.438452	0.397271	0.346842	0.302705	0.272099	0.254578	0.247823	0.247886	0.251527	0.257541	0.266466	0.277786	0.290816	0.305432	0.321079	0.337814	0.35584	0.375908	0.397491	0.418897	0.440681	0.46526	0.490444	0.515828
33	Prototaxites	0.147167	0.152466	0.156697	0.165766	0.176759	0.187628	0.200046	0.213105	0.227553	0.242474	0.258278	0.277803	0.297653	0.320457	0.346387	0.374755	0.406443	0.441853	0.479121	0.52071	0.567915	0.609163	0.640515	0.654976	0.647812	0.613442	0.55271	0.483183	0.42659	0.389383	0.36992	0.36314	0.364326	0.371135	0.382639	0.39858	0.415579	0.43421	0.45536	0.478867	0.504951	0.534019	0.563132	0.592398	0.624475	0.658873	0.694071	0.73249
34	Prototaxites	0.130521	0.136133	0.13987	0.146276	0.158455	0.171152	0.181582	0.194375	0.206503	0.217656	0.232985	0.255526	0.276345	0.296392	0.318891	0.344914	0.372561	0.402718	0.437071	0.475401	0.513925	0.545866	0.573152	0.582187	0.569149	0.533303	0.482595	0.429688	0.387644	0.361582	0.35069	0.349454	0.354647	0.364566	0.376866	0.393396	0.410984	0.429462	0.44962	0.472816	0.499707	0.529657	0.557027	0.584843	0.614797	0.645522	0.674196	0.703423
35	Prototaxites	0.135432	0.139469	0.144755	0.15003	0.158636	0.167961	0.177583	0.188124	0.197998	0.209836	0.226539	0.247064	0.264011	0.283043	0.305011	0.329317	0.356281	0.386057	0.41706	0.450765	0.485903	0.521336	0.559958	0.589863	0.604943	0.589748	0.544713	0.483544	0.430358	0.393724	0.373928	0.369257	0.374107	0.382791	0.394529	0.411974	0.430646	0.451226	0.472383	0.495489	0.522396	0.554523	0.587788	0.620492	0.652575	0.687384	0.723057	0.760703
36	Prototaxites	0.12736	0.133702	0.143737	0.155173	0.166348	0.177815	0.189633	0.202857	0.218424	0.235627	0.253433	0.272723	0.294105	0.318088	0.344169	0.372222	0.401913	0.435717	0.472172	0.511929	0.553732	0.592961	0.626293	0.646511	0.638827	0.590725	0.515133	0.43877	0.380712	0.34362	0.324873	0.319593	0.322398	0.327776	0.336636	0.350831	0.367755	0.386729	0.40806	0.43042	0.453734	0.480262	0.508612	0.538168	0.567638	0.599248	0.633051	0.668359
37	Prototaxites	0.111524	0.116672	0.122741	0.128905	0.136708	0.145418	0.153127	0.16246	0.173559	0.18411	0.195849	0.208251	0.220626	0.235869	0.253365	0.271698	0.291078	0.31139	0.333504	0.359214	0.385562	0.407815	0.419349	0.414734	0.392564	0.358141	0.322996	0.293029	0.271212	0.257683	0.251688	0.251749	0.255652	0.261252	0.268012	0.276953	0.288539	0.30171	0.314995	0.328934	0.344194	0.36143	0.378578	0.394317	0.409389	0.425759	0.443467	0.461236
38	Prototaxites	0.112418	0.119419	0.129948	0.140425	0.151203	0.163309	0.175827	0.189633	0.205677	0.222152	0.24	0.259531	0.279519	0.302672	0.329656	0.358425	0.388546	0.423452	0.461776	0.501251	0.542981	0.583925	0.618463	0.638379	0.62663	0.573774	0.498269	0.422946	0.365589	0.331163	0.314386	0.310251	0.313841	0.320785	0.331363	0.346398	0.363744	0.382815	0.403965	0.4273	0.452532	0.479239	0.508157	0.538842	0.56968	0.601312	0.633974	0.668146
39	Prototaxites	0.121902	0.129419	0.13882	0.149165	0.158328	0.169981	0.181249	0.193811	0.209279	0.225153	0.241677	0.259224	0.279013	0.300873	0.326156	0.351883	0.380094	0.411015	0.444748	0.480867	0.519788	0.558751	0.594006	0.623513	0.637153	0.621094	0.570833	0.504627	0.445274	0.404752	0.381514	0.373096	0.375712	0.384145	0.395117	0.409007	0.425979	0.445577	0.468691	0.492678	0.517368	0.546569	0.577483	0.608409	0.641022	0.673644	0.709396	0.744524
40	Prototaxites	0.109417	0.115611	0.125297	0.13484	0.143004	0.15238	0.163143	0.175808	0.189796	0.204951	0.220607	0.236969	0.255036	0.276386	0.299906	0.32538	0.353295	0.383623	0.416554	0.452142	0.489735	0.529657	0.570265	0.60199	0.611681	0.582626	0.519149	0.447976	0.393527	0.361377	0.346446	0.343642	0.348319	0.356096	0.36651	0.381097	0.398656	0.418127	0.439437	0.46351	0.489146	0.516139	0.545044	0.57483	0.605125	0.637513	0.670112	0.701675
41	Prototaxites	0.107893	0.112682	0.121524	0.131766	0.14178	0.152675	0.163302	0.175	0.18886	0.204059	0.220379	0.238021	0.256252	0.27778	0.303152	0.329844	0.357874	0.387682	0.420945	0.458112	0.496643	0.534774	0.569955	0.595332	0.599991	0.571142	0.511293	0.442709	0.38787	0.353654	0.337416	0.334364	0.339416	0.347335	0.358291	0.373093	0.390112	0.410524	0.432448	0.456104	0.483443	0.511876	0.540972	0.573042	0.604616	0.636777	0.672294	0.708819
42	Prototaxites	0.122692	0.127824	0.135641	0.142284	0.148512	0.1563	0.163263	0.170683	0.179533	0.188639	0.197151	0.206347	0.217754	0.230126	0.24173	0.254056	0.268189	0.283479	0.298709	0.315059	0.333722	0.352947	0.368934	0.376442	0.372643	0.361353	0.349442	0.337824	0.325509	0.311087	0.296938	0.288494	0.287113	0.289859	0.296337	0.304943	0.31353	0.323345	0.335179	0.348482	0.361957	0.375018	0.388507	0.40408	0.419599	0.434442	0.448132	0.461311
43	Prototaxites	0.115408	0.120198	0.127377	0.137584	0.14785	0.155664	0.163173	0.174658	0.190739	0.207529	0.222077	0.237396	0.256397	0.280515	0.305207	0.332499	0.362012	0.393275	0.430148	0.470349	0.510508	0.549974	0.589185	0.613879	0.609635	0.567029	0.496603	0.424647	0.370834	0.337637	0.321193	0.315974	0.318863	0.32827	0.341098	0.355303	0.371487	0.390687	0.411807	0.433884	0.459302	0.488489	0.516767	0.546904	0.578346	0.610809	0.642452	0.677322
44	Prototaxites	0.10663	0.110098	0.119679	0.13359	0.143787	0.15015	0.15692	0.166818	0.180972	0.198401	0.215094	0.231195	0.25013	0.272055	0.295558	0.322129	0.35128	0.382206	0.417587	0.458589	0.501326	0.543083	0.580949	0.607113	0.60469	0.561054	0.492103	0.420674	0.36781	0.336638	0.322324	0.31739	0.320405	0.330768	0.342495	0.356277	0.374501	0.393605	0.412645	0.435155	0.461424	0.491753	0.520404	0.549498	0.579813	0.612107	0.646308	0.679853
45	Fungi	0.127445	0.132652	0.13726	0.144443	0.152707	0.160915	0.170453	0.181403	0.194054	0.208416	0.222496	0.237406	0.255182	0.27576	0.297642	0.322106	0.349187	0.37849	0.412408	0.449964	0.488734	0.527883	0.562532	0.585039	0.584975	0.555083	0.500565	0.438319	0.385789	0.350013	0.330389	0.322589	0.322434	0.326344	0.334099	0.345271	0.358468	0.373681	0.391305	0.41104	0.433416	0.458214	0.483754	0.510267	0.538187	0.56823	0.59921	0.63165
46	Fungi	0.11287	0.117009	0.121487	0.127431	0.133968	0.139791	0.14727	0.15638	0.166978	0.17842	0.189468	0.20185	0.215759	0.23183	0.249749	0.268833	0.289042	0.311556	0.335296	0.360157	0.385168	0.40782	0.424122	0.425896	0.407484	0.371198	0.327656	0.289663	0.264707	0.252027	0.248972	0.252216	0.259053	0.267679	0.278193	0.291273	0.305434	0.320235	0.336884	0.35536	0.374951	0.395275	0.416471	0.438948	0.462717	0.487433	0.511655	0.536728
47	Fungi	0.0963623	0.101658	0.107506	0.114814	0.123117	0.131925	0.14211	0.153725	0.166814	0.181144	0.194025	0.208417	0.226617	0.246874	0.268525	0.292041	0.317415	0.346938	0.380181	0.417649	0.457621	0.498016	0.536835	0.56465	0.572328	0.554682	0.512625	0.454734	0.397926	0.352895	0.323728	0.308385	0.303049	0.303725	0.308561	0.316706	0.327958	0.342419	0.358725	0.376603	0.396376	0.41863	0.442902	0.468551	0.495467	0.52466	0.555466	0.588529
48	Fungi	0.131547	0.154184	0.112234	0.100655	0.138514	0.140121	0.158137	0.178887	0.181625	0.193277	0.209853	0.232981	0.250502	0.259384	0.279885	0.309352	0.33854	0.368977	0.407468	0.446431	0.485105	0.514227	0.533514	0.550977	0.546842	0.507118	0.443008	0.377296	0.325643	0.300505	0.29745	0.301249	0.303776	0.301025	0.29919	0.308316	0.323924	0.345965	0.374181	0.393824	0.404513	0.419276	0.444164	0.474357	0.503187	0.53102	0.557877	0.582912
49	Fungi	0.119632	0.14266	0.100147	0.0880157	0.125936	0.126116	0.142919	0.163833	0.165473	0.175173	0.190657	0.213395	0.230372	0.238228	0.25748	0.285681	0.313648	0.342729	0.379203	0.417528	0.458135	0.489379	0.510514	0.52943	0.522822	0.478266	0.412057	0.348484	0.302365	0.283542	0.286146	0.294634	0.299768	0.297758	0.29737	0.308773	0.325632	0.348047	0.376886	0.398105	0.4105	0.426001	0.451775	0.483943	0.51488	0.544203	0.572403	0.599898
50	Fungi	0.109223	0.132012	0.0867455	0.0724972	0.109651	0.108862	0.123839	0.141978	0.141325	0.14835	0.160881	0.180822	0.194832	0.19819	0.212253	0.234326	0.255518	0.27789	0.306277	0.334004	0.362054	0.380988	0.39155	0.403945	0.396586	0.359709	0.307866	0.262048	0.231851	0.224797	0.235153	0.247435	0.255304	0.255795	0.256221	0.267774	0.285091	0.307194	0.335359	0.355565	0.366028	0.379149	0.402186	0.431272	0.4595	0.485727	0.509919	0.532649
51	Fungi	0.135053	0.139706	0.145313	0.15391	0.16334	0.172754	0.183012	0.195685	0.208607	0.222464	0.237646	0.253602	0.269661	0.288642	0.310355	0.333958	0.3583	0.385212	0.414756	0.447068	0.480274	0.513206	0.545186	0.570663	0.580461	0.564557	0.523297	0.465751	0.412175	0.373231	0.351641	0.342354	0.341137	0.346067	0.35652	0.368948	0.382069	0.397893	0.415609	0.436843	0.458406	0.481409	0.506229	0.533337	0.56081	0.589358	0.620285	0.652333
52	Fungi	0.125829	0.132698	0.142241	0.152236	0.161614	0.172459	0.1852	0.199334	0.213366	0.228827	0.245486	0.263273	0.282379	0.30408	0.327008	0.352532	0.382023	0.415402	0.450328	0.48656	0.524489	0.558287	0.57968	0.578092	0.550396	0.498595	0.438141	0.385224	0.347384	0.326322	0.319021	0.32011	0.325974	0.335171	0.346239	0.358208	0.373228	0.39255	0.412388	0.431984	0.455059	0.479101	0.502763	0.530231	0.558496	0.587111	0.618514	0.651454
53	Fungi	0.117221	0.125459	0.134671	0.141959	0.151185	0.162469	0.173994	0.187222	0.201973	0.21842	0.233893	0.250644	0.270382	0.291617	0.314304	0.340303	0.369204	0.401275	0.436658	0.473879	0.511663	0.550669	0.586476	0.609167	0.611102	0.580928	0.523593	0.457023	0.399577	0.359438	0.33608	0.324812	0.321849	0.324599	0.3314	0.3408	0.352683	0.367799	0.385356	0.404416	0.424544	0.44649	0.470013	0.495896	0.522621	0.550119	0.579174	0.611022
54	Fungi	0.100497	0.107272	0.11478	0.121701	0.130644	0.141102	0.15224	0.16444	0.177994	0.193522	0.208093	0.223669	0.242706	0.264219	0.286781	0.311603	0.338862	0.37059	0.407453	0.446999	0.487825	0.52762	0.56047	0.573147	0.554277	0.50287	0.435361	0.372574	0.327155	0.299617	0.286154	0.282546	0.285136	0.291323	0.30047	0.311841	0.325415	0.34184	0.359964	0.379541	0.400534	0.423905	0.449394	0.475689	0.502562	0.531753	0.562434	0.593824
55	Fungi	0.114668	0.121324	0.127634	0.134504	0.143469	0.153264	0.164125	0.176317	0.189373	0.204614	0.21963	0.23558	0.253623	0.272822	0.293998	0.317399	0.342629	0.371387	0.403472	0.437415	0.473071	0.509482	0.542978	0.566033	0.569777	0.545212	0.494624	0.43434	0.382565	0.346677	0.326717	0.318343	0.317461	0.320762	0.327218	0.337053	0.350031	0.366254	0.38375	0.402569	0.423125	0.445796	0.470771	0.496917	0.523746	0.552091	0.582581	0.614796
56	Fungi	0.17705	0.182581	0.189553	0.197	0.205025	0.214038	0.223083	0.233407	0.24585	0.259275	0.271031	0.282917	0.297424	0.313503	0.330097	0.348081	0.366648	0.388279	0.41199	0.434744	0.457255	0.478752	0.497069	0.505994	0.50213	0.484747	0.455591	0.419361	0.385323	0.359209	0.342604	0.335104	0.333987	0.337364	0.343695	0.351592	0.361248	0.373006	0.386194	0.400662	0.415694	0.431702	0.448765	0.466193	0.48421	0.503319	0.522208	0.540466
57	Fungi	0.106103	0.111834	0.118133	0.125361	0.133547	0.142453	0.152002	0.162067	0.173956	0.187735	0.200453	0.213424	0.228807	0.244975	0.261847	0.280912	0.300592	0.32195	0.344922	0.368568	0.392656	0.415482	0.434893	0.445711	0.442594	0.42395	0.392839	0.355606	0.320247	0.292532	0.275053	0.266363	0.264534	0.267438	0.273444	0.281374	0.291051	0.302905	0.315782	0.32947	0.344559	0.360753	0.377661	0.395229	0.413298	0.432205	0.450961	0.469882
58	Fungi	0.142373	0.147442	0.153771	0.160816	0.16858	0.177188	0.18655	0.196761	0.208752	0.223775	0.237788	0.251598	0.267587	0.285098	0.30516	0.327669	0.352094	0.379326	0.410133	0.44442	0.479732	0.515195	0.548747	0.574002	0.581193	0.563437	0.523787	0.473128	0.425449	0.389339	0.36784	0.358103	0.35608	0.359005	0.365788	0.375069	0.386744	0.401158	0.417714	0.436052	0.456437	0.478346	0.50177	0.527921	0.555327	0.58383	0.613635	0.645906
59	Fungi	0.109226	0.116516	0.121569	0.129173	0.138287	0.146791	0.156945	0.168359	0.179862	0.192583	0.207782	0.225288	0.243827	0.262856	0.283857	0.308092	0.335138	0.363938	0.396317	0.432738	0.470697	0.50706	0.533793	0.538997	0.511192	0.454743	0.389712	0.335825	0.301037	0.282943	0.27612	0.276745	0.282496	0.291277	0.303102	0.315669	0.329485	0.346305	0.365117	0.384023	0.40417	0.426414	0.449411	0.474325	0.499967	0.526537	0.554649	0.58356
60	Fungi	0.0765342	0.0804967	0.0862013	0.0928281	0.098815	0.104319	0.112097	0.121513	0.129852	0.138434	0.14931	0.162027	0.175032	0.187631	0.202023	0.219057	0.237171	0.256306	0.276956	0.299329	0.322997	0.345465	0.359671	0.355333	0.327728	0.285372	0.244308	0.214732	0.198345	0.191831	0.191384	0.19555	0.20385	0.214096	0.224248	0.233791	0.244537	0.258521	0.273638	0.286256	0.300568	0.318618	0.335005	0.351685	0.368611	0.384513	0.402322	0.42083
61	Fungi	0.104511	0.110764	0.118305	0.125978	0.135057	0.144781	0.155855	0.167801	0.181291	0.197084	0.211648	0.226948	0.245173	0.265638	0.287547	0.311041	0.336872	0.367181	0.400641	0.436174	0.473208	0.509767	0.539376	0.551671	0.537208	0.494335	0.435702	0.379129	0.337469	0.313059	0.30322	0.302445	0.307048	0.3148	0.325745	0.339214	0.354624	0.37236	0.391849	0.412765	0.435342	0.460671	0.486759	0.513716	0.543285	0.574358	0.606272	0.639929
62	Fungi	0.15041	0.15762	0.165431	0.173823	0.184304	0.198226	0.215073	0.231697	0.248641	0.269116	0.291629	0.315061	0.33842	0.363886	0.390831	0.418033	0.444971	0.47254	0.497625	0.520924	0.542076	0.55915	0.568402	0.557317	0.518914	0.458284	0.396483	0.350219	0.327123	0.321818	0.32783	0.341589	0.360876	0.384178	0.409969	0.43823	0.467651	0.500346	0.534306	0.565874	0.59694	0.627643	0.654507	0.681195	0.70492	0.728771	0.753839	0.775747
63	Fungi	0.164952	0.168764	0.174611	0.182298	0.188169	0.195583	0.206106	0.217106	0.228583	0.242962	0.259277	0.276446	0.295447	0.317346	0.340358	0.364437	0.390191	0.417047	0.442575	0.468489	0.492607	0.511252	0.525448	0.527146	0.510566	0.471822	0.423769	0.382277	0.35601	0.344193	0.343604	0.350302	0.362491	0.380453	0.401148	0.42509	0.449861	0.474778	0.502268	0.532291	0.561125	0.587959	0.613528	0.639454	0.663623	0.685531	0.70595	0.726528
64	Fungi	0.0725487	0.0774773	0.0806405	0.0839923	0.0913691	0.099826	0.107673	0.11664	0.126761	0.138611	0.15009	0.163662	0.178898	0.194061	0.207651	0.221978	0.237913	0.254177	0.270582	0.284551	0.2957	0.305524	0.31246	0.310905	0.298049	0.274871	0.248107	0.225287	0.212381	0.210271	0.215253	0.222739	0.233377	0.24668	0.260557	0.273953	0.288107	0.304215	0.319527	0.334711	0.349315	0.362816	0.374406	0.385813	0.396612	0.407593	0.417994	0.427856
65	Fungi	0.165116	0.170826	0.176548	0.184278	0.197176	0.212158	0.22785	0.244728	0.261207	0.282121	0.306428	0.334357	0.364087	0.397287	0.43221	0.470149	0.50932	0.549818	0.594467	0.637815	0.675593	0.707931	0.733308	0.737042	0.709028	0.647677	0.574304	0.504914	0.453891	0.425845	0.417225	0.420768	0.432758	0.451212	0.474526	0.501278	0.531036	0.565853	0.601594	0.64032	0.679182	0.717586	0.753918	0.789887	0.824605	0.859714	0.895425	0.92856
66	Fungi	0.197679	0.207205	0.218483	0.230175	0.242194	0.257311	0.275684	0.29781	0.320652	0.346258	0.375738	0.405328	0.438435	0.47746	0.520135	0.566861	0.615857	0.664549	0.71013	0.75166	0.789663	0.818755	0.825463	0.793131	0.717769	0.612843	0.513996	0.441688	0.396808	0.373164	0.365314	0.369251	0.381127	0.398435	0.421532	0.448877	0.481356	0.518669	0.557356	0.59817	0.639379	0.682624	0.727103	0.769944	0.810234	0.847716	0.883188	0.922343
67	Fungi	0.126841	0.133494	0.142839	0.149513	0.156501	0.167927	0.183059	0.198003	0.212514	0.230342	0.249638	0.270802	0.292514	0.317458	0.343304	0.369646	0.395927	0.423692	0.4502	0.476714	0.49631	0.505487	0.501212	0.47726	0.434441	0.380173	0.334513	0.304151	0.289182	0.285389	0.292081	0.304504	0.322027	0.341452	0.362658	0.386858	0.412871	0.439527	0.464719	0.491383	0.515762	0.540174	0.561891	0.581972	0.599904	0.618444	0.634263	0.647659
68	Fungi	0.126196	0.138403	0.150182	0.163606	0.181	0.199359	0.219656	0.244227	0.271628	0.299697	0.330069	0.363557	0.399753	0.440836	0.485843	0.530993	0.573394	0.617175	0.657941	0.696378	0.728717	0.74946	0.743221	0.69777	0.620919	0.53252	0.458133	0.408304	0.384502	0.379266	0.3873	0.404306	0.428778	0.45869	0.491364	0.525884	0.563089	0.602883	0.643627	0.683997	0.721623	0.757748	0.793447	0.830254	0.86123	0.89325	0.92534	0.954091
69	Bacteria	0.10342	0.110816	0.118436	0.126307	0.134329	0.143787	0.154203	0.16614	0.179633	0.195023	0.210185	0.22594	0.243467	0.262808	0.284236	0.308083	0.334625	0.363796	0.395499	0.429654	0.465226	0.502201	0.539364	0.568858	0.579781	0.558421	0.50471	0.437139	0.377633	0.336157	0.313164	0.303591	0.302349	0.306165	0.314178	0.325574	0.339293	0.355316	0.372912	0.392371	0.414119	0.438412	0.463463	0.490178	0.518522	0.548501	0.579722	0.612719
70	Bacteria	0.151812	0.157551	0.163648	0.172253	0.181633	0.190924	0.199962	0.211169	0.225342	0.239904	0.255353	0.271854	0.289275	0.30961	0.332179	0.357599	0.385179	0.415883	0.449985	0.487006	0.526227	0.564206	0.597564	0.620742	0.622343	0.589606	0.528968	0.460175	0.401735	0.361569	0.338872	0.328688	0.327419	0.331379	0.338696	0.349038	0.362656	0.378541	0.395361	0.413964	0.435323	0.459032	0.483033	0.507731	0.533768	0.563188	0.593609	0.623514
71	Bacteria	0.111049	0.116839	0.123486	0.131751	0.139836	0.147969	0.157278	0.167925	0.181263	0.195593	0.210159	0.225315	0.241617	0.260188	0.282287	0.306439	0.331687	0.359119	0.389793	0.423686	0.460335	0.497618	0.532029	0.558637	0.567957	0.548639	0.499952	0.439267	0.385927	0.349204	0.328465	0.318456	0.316441	0.320168	0.327203	0.337306	0.350198	0.365392	0.382244	0.401031	0.423086	0.446707	0.471031	0.496901	0.524426	0.553533	0.583866	0.615179
72	Bacteria	0.155155	0.161658	0.168027	0.174787	0.181594	0.189809	0.199551	0.212123	0.22455	0.237085	0.250737	0.267099	0.283552	0.302114	0.322707	0.346059	0.373226	0.401249	0.430623	0.462801	0.498165	0.532952	0.562399	0.578731	0.573727	0.536345	0.476649	0.416131	0.369317	0.340753	0.327551	0.323933	0.325992	0.332091	0.340804	0.35255	0.366926	0.383163	0.400267	0.419068	0.439599	0.461243	0.48387	0.508773	0.534415	0.56207	0.592043	0.622044
73	Bacteria	0.120363	0.125186	0.130792	0.138179	0.14596	0.153751	0.162461	0.17299	0.18596	0.199906	0.213312	0.227551	0.24378	0.263452	0.285638	0.309508	0.33458	0.362644	0.393395	0.426124	0.458117	0.486265	0.50323	0.497602	0.462812	0.407834	0.352582	0.309468	0.283044	0.270442	0.268084	0.271416	0.27775	0.286535	0.298088	0.311951	0.327764	0.345512	0.364144	0.384174	0.406139	0.429882	0.454252	0.479601	0.506203	0.534285	0.563004	0.59335
74	Bacteria	0.123492	0.129376	0.136296	0.14482	0.153921	0.163452	0.173919	0.18539	0.199566	0.214738	0.229884	0.246878	0.266157	0.288107	0.313039	0.340426	0.369625	0.402966	0.43943	0.477456	0.514249	0.543111	0.553626	0.537046	0.492768	0.432845	0.375563	0.331466	0.303985	0.290704	0.287232	0.290074	0.296844	0.305949	0.317765	0.331994	0.347985	0.36605	0.385926	0.406739	0.429091	0.45284	0.477707	0.503776	0.530872	0.559919	0.589152	0.620029
75	Bacteria	0.114045	0.119299	0.125206	0.133439	0.141723	0.148645	0.157335	0.16845	0.180614	0.193514	0.20693	0.222358	0.238873	0.256463	0.277043	0.301165	0.327875	0.356594	0.388657	0.423757	0.460153	0.495582	0.521016	0.525383	0.499401	0.447795	0.390034	0.341582	0.309268	0.292668	0.287167	0.287883	0.293252	0.301983	0.313923	0.328356	0.343739	0.360307	0.37934	0.400609	0.423084	0.447052	0.472842	0.499758	0.527105	0.555997	0.585375	0.616762
76	Bacteria	0.129062	0.133055	0.139814	0.148141	0.156054	0.163438	0.173339	0.186025	0.19806	0.210531	0.2243	0.23876	0.255044	0.274326	0.295116	0.318756	0.344561	0.371658	0.401941	0.434635	0.469131	0.503881	0.531886	0.542649	0.523877	0.474406	0.413444	0.361572	0.326673	0.307003	0.299696	0.301461	0.307525	0.315241	0.325711	0.337417	0.351121	0.368059	0.386653	0.406291	0.426424	0.447523	0.469093	0.493416	0.520638	0.547496	0.574424	0.603762
77	Bacteria	0.119986	0.124721	0.131719	0.140603	0.149989	0.159094	0.169971	0.183202	0.195571	0.209061	0.224352	0.241637	0.259401	0.280541	0.303498	0.328264	0.355511	0.385085	0.418925	0.456347	0.495565	0.532771	0.563344	0.57563	0.556492	0.504541	0.438502	0.37978	0.340063	0.319309	0.313303	0.313929	0.318006	0.32627	0.33764	0.350641	0.364984	0.381389	0.399556	0.420517	0.442198	0.465942	0.490883	0.516833	0.544258	0.572761	0.603132	0.635013
78	Bacteria	0.175147	0.180459	0.188186	0.197664	0.205818	0.214142	0.225398	0.239562	0.253475	0.267886	0.283081	0.299968	0.318986	0.34007	0.362699	0.389491	0.418905	0.449334	0.483622	0.52118	0.559847	0.596204	0.622647	0.630617	0.609411	0.55589	0.48687	0.424578	0.381365	0.355682	0.343466	0.340946	0.345215	0.353659	0.364057	0.375399	0.388542	0.404357	0.423692	0.443433	0.46286	0.485399	0.508453	0.533129	0.559503	0.585962	0.612804	0.642156
79	Arthropod	0.0908325	0.0965452	0.103291	0.109446	0.11677	0.124877	0.134502	0.145557	0.157881	0.171919	0.184762	0.19826	0.214964	0.233476	0.252616	0.27525	0.299725	0.326593	0.356937	0.390451	0.426633	0.463054	0.497262	0.521449	0.524461	0.499852	0.451845	0.395678	0.348391	0.316613	0.300354	0.295018	0.296475	0.301445	0.309382	0.32008	0.333865	0.350508	0.368545	0.387817	0.409048	0.433166	0.458366	0.48493	0.512768	0.541955	0.571998	0.604381
80	Arthropod	0.117441	0.125321	0.133265	0.141179	0.150222	0.159482	0.170968	0.184419	0.198737	0.214206	0.229194	0.24612	0.2655	0.286037	0.307687	0.331656	0.357985	0.388119	0.421599	0.457059	0.492487	0.524704	0.548935	0.557193	0.543378	0.507164	0.456755	0.403855	0.359412	0.327305	0.308022	0.299234	0.297398	0.29958	0.305982	0.315671	0.327058	0.34083	0.356776	0.374235	0.393416	0.414871	0.437455	0.461127	0.485989	0.51175	0.538066	0.566731
81	Arthropod	0.10951	0.116088	0.123377	0.131285	0.139244	0.147741	0.159135	0.171278	0.183825	0.198932	0.213002	0.228015	0.245706	0.264694	0.285117	0.308433	0.333728	0.362117	0.394243	0.429336	0.466192	0.502913	0.536362	0.559699	0.565381	0.548593	0.511124	0.461439	0.41262	0.373258	0.347925	0.334844	0.330831	0.332271	0.338022	0.347342	0.360074	0.375283	0.39177	0.410504	0.431054	0.454352	0.479439	0.505709	0.533355	0.562435	0.591823	0.624112
82	Arthropod	0.0999201	0.105499	0.112165	0.118623	0.12611	0.134503	0.143798	0.153798	0.166176	0.18064	0.193059	0.205097	0.220782	0.23842	0.257222	0.277953	0.300082	0.325663	0.354045	0.384582	0.415551	0.445535	0.470848	0.484473	0.480313	0.456705	0.416968	0.371944	0.334307	0.308924	0.295851	0.291816	0.293587	0.299019	0.307892	0.31891	0.331958	0.346832	0.363979	0.382988	0.403271	0.425451	0.449066	0.473184	0.498279	0.526188	0.55358	0.581677
83	Arthropod	0.109873	0.115977	0.122958	0.128915	0.135337	0.143313	0.153287	0.164562	0.176282	0.189513	0.202169	0.215806	0.231893	0.249609	0.268694	0.290524	0.313587	0.338971	0.367691	0.399088	0.430621	0.459971	0.482691	0.489864	0.476135	0.441797	0.396375	0.352883	0.321498	0.303465	0.296398	0.296214	0.300837	0.308415	0.318462	0.330615	0.344812	0.360786	0.377935	0.397202	0.417929	0.440737	0.464933	0.490088	0.515794	0.543103	0.571896	0.603129
84	Arthropod	0.115716	0.122558	0.130122	0.1379	0.146818	0.15679	0.168398	0.181374	0.19509	0.210805	0.225933	0.241548	0.260764	0.2821	0.304559	0.330515	0.358484	0.390327	0.42615	0.465405	0.506345	0.546159	0.579189	0.591968	0.570487	0.514581	0.444787	0.381711	0.33748	0.311702	0.300562	0.298901	0.303159	0.310614	0.321068	0.333613	0.348522	0.366193	0.385362	0.406474	0.428391	0.452406	0.47804	0.505584	0.534578	0.564807	0.595693	0.628878
85	Arthropod	0.140872	0.147062	0.156625	0.167583	0.177181	0.187897	0.199619	0.213385	0.22886	0.24626	0.264106	0.283674	0.30526	0.328941	0.355675	0.385298	0.415471	0.448946	0.486586	0.525245	0.561664	0.592003	0.612353	0.615951	0.595954	0.546455	0.482173	0.422694	0.378918	0.353266	0.342929	0.342007	0.347165	0.355577	0.366671	0.381821	0.398926	0.416969	0.436908	0.459468	0.483212	0.509724	0.538269	0.566907	0.594723	0.624437	0.656019	0.686117
86	Arthropod	0.19331	0.199777	0.209865	0.220656	0.230023	0.241538	0.252322	0.264267	0.278302	0.293278	0.309328	0.328063	0.348767	0.370988	0.39403	0.418607	0.444854	0.473788	0.502852	0.532081	0.561388	0.583753	0.593698	0.580977	0.541932	0.48407	0.426879	0.385386	0.362325	0.353496	0.354164	0.36058	0.371044	0.384014	0.397958	0.413686	0.431166	0.449692	0.469913	0.492436	0.516086	0.54078	0.565735	0.592068	0.617569	0.643955	0.67155	0.69785
87	Arthropod	0.117958	0.124801	0.133734	0.143176	0.152912	0.163626	0.175504	0.186724	0.19936	0.215381	0.233644	0.25014	0.267456	0.290355	0.316647	0.344435	0.370293	0.400342	0.433815	0.469477	0.506996	0.543648	0.582358	0.608986	0.616203	0.593096	0.538285	0.467722	0.402565	0.356204	0.328614	0.316096	0.314964	0.319433	0.327031	0.34015	0.355701	0.373014	0.39228	0.413805	0.441384	0.469484	0.495075	0.523359	0.5536	0.585468	0.619091	0.654286
88	Arthropod	0.101422	0.104658	0.11044	0.117756	0.125682	0.133568	0.141167	0.151156	0.162815	0.175169	0.188013	0.201377	0.215845	0.232428	0.250325	0.271184	0.294775	0.319719	0.346977	0.376078	0.408468	0.443995	0.478675	0.509774	0.529385	0.523404	0.485876	0.43079	0.38097	0.346898	0.328983	0.322128	0.322078	0.32772	0.338248	0.351023	0.364644	0.380071	0.398672	0.419368	0.441381	0.464892	0.48939	0.516905	0.545911	0.575476	0.606092	0.638995
89	Arthropod	0.111514	0.116768	0.123802	0.131953	0.140329	0.150101	0.160674	0.17305	0.185653	0.200742	0.215818	0.232067	0.249948	0.271874	0.294911	0.319987	0.34728	0.376552	0.410782	0.449115	0.489792	0.529416	0.560668	0.568604	0.54573	0.489623	0.419772	0.358587	0.315921	0.291268	0.28133	0.280136	0.283519	0.290195	0.300511	0.313486	0.327679	0.343033	0.35992	0.37961	0.400305	0.422743	0.44557	0.469866	0.495832	0.523356	0.551623	0.581258
90	Arthropod	0.0513836	0.056396	0.0592258	0.0614213	0.0654278	0.0697807	0.0761581	0.0834223	0.0906449	0.0973817	0.104921	0.114067	0.123393	0.133564	0.145054	0.157285	0.169177	0.181793	0.195691	0.209889	0.224336	0.236715	0.243321	0.24089	0.226317	0.202041	0.176971	0.158701	0.148892	0.146033	0.147203	0.150903	0.156764	0.164175	0.172805	0.181132	0.189911	0.20026	0.211639	0.221733	0.232502	0.245007	0.256534	0.26863	0.281692	0.294349	0.306121	0.318538
91	Plant spore	0.121865	0.127156	0.132697	0.140343	0.148647	0.156252	0.165671	0.177101	0.189751	0.203761	0.218215	0.233451	0.250828	0.27126	0.294148	0.319824	0.347387	0.3786	0.413201	0.450854	0.491059	0.529053	0.554954	0.553579	0.515569	0.449849	0.381786	0.329612	0.297714	0.282418	0.278929	0.281998	0.288473	0.297715	0.309673	0.323611	0.339311	0.35687	0.375874	0.396148	0.418142	0.441977	0.467176	0.493423	0.520297	0.549337	0.579197	0.610848
92	Plant spore	0.125231	0.130885	0.136101	0.143739	0.152048	0.160283	0.169546	0.179825	0.191977	0.206031	0.220596	0.236419	0.253676	0.273415	0.295348	0.319805	0.347159	0.3781	0.411193	0.447122	0.48577	0.524016	0.554255	0.563827	0.540209	0.483016	0.414802	0.356819	0.31827	0.298161	0.291426	0.292084	0.297328	0.305934	0.31782	0.332002	0.347409	0.364883	0.384871	0.406027	0.428572	0.453244	0.47871	0.50599	0.534721	0.565922	0.597295	0.629612
93	Plant spore	0.121072	0.126163	0.132373	0.140335	0.148071	0.155726	0.164664	0.17477	0.186793	0.200249	0.21304	0.227805	0.244472	0.263425	0.283925	0.306792	0.331983	0.359575	0.389557	0.422434	0.45845	0.493325	0.518797	0.526368	0.507376	0.460863	0.40293	0.352435	0.318535	0.30062	0.295396	0.297032	0.303367	0.31206	0.323121	0.337353	0.353244	0.369967	0.388545	0.409655	0.432287	0.456989	0.482584	0.509863	0.53811	0.568188	0.599195	0.631696
94	Plant spore	0.118489	0.123606	0.127632	0.133278	0.139772	0.146144	0.153571	0.16266	0.172638	0.18298	0.193346	0.205279	0.218396	0.233021	0.248003	0.264063	0.281507	0.301475	0.322296	0.343684	0.365225	0.38638	0.404083	0.41084	0.403974	0.384106	0.356436	0.327051	0.302469	0.284184	0.272295	0.266068	0.266032	0.270083	0.275982	0.28355	0.292445	0.303329	0.316347	0.33029	0.34457	0.359822	0.37557	0.39243	0.409826	0.428356	0.445577	0.462578
95	Amoeba	0.100753	0.105264	0.108659	0.113363	0.119717	0.125658	0.131991	0.139833	0.148158	0.157405	0.167397	0.177982	0.188934	0.201233	0.213945	0.228166	0.243823	0.260534	0.277719	0.295371	0.313863	0.331336	0.343967	0.345894	0.333312	0.307895	0.27627	0.245922	0.223534	0.210989	0.20664	0.207281	0.211455	0.217416	0.224311	0.23262	0.242295	0.253563	0.265838	0.277839	0.290089	0.304091	0.31945	0.334698	0.349181	0.364632	0.379793	0.395607
96	Amoeba	0.0958907	0.101673	0.108127	0.114079	0.121564	0.131025	0.140758	0.151117	0.162428	0.176044	0.189534	0.204088	0.22088	0.239751	0.259877	0.28299	0.308143	0.336171	0.368373	0.403689	0.441933	0.477635	0.503514	0.506433	0.476656	0.420877	0.361633	0.315217	0.287021	0.273854	0.271018	0.274739	0.281761	0.29067	0.301538	0.314579	0.329737	0.347453	0.366472	0.386845	0.408397	0.431952	0.457403	0.483397	0.510363	0.539531	0.570036	0.601622
97	Amoeba	0.105394	0.111246	0.118257	0.124327	0.132013	0.140549	0.149885	0.160684	0.171951	0.184794	0.197462	0.210369	0.225679	0.242518	0.260413	0.280653	0.302948	0.328071	0.356173	0.386576	0.417992	0.448492	0.47207	0.479902	0.46537	0.429043	0.382441	0.339276	0.308222	0.290406	0.28325	0.283348	0.287928	0.29504	0.304758	0.31643	0.330096	0.345322	0.3621	0.380678	0.400635	0.422464	0.445931	0.470608	0.495612	0.521257	0.548209	0.577683
98	Oomycete	0.0867225	0.0931239	0.10035	0.107219	0.114442	0.122891	0.133246	0.144576	0.157147	0.171393	0.184547	0.199165	0.21672	0.235744	0.25648	0.280753	0.307007	0.335942	0.368423	0.405475	0.445954	0.48712	0.524452	0.547436	0.543788	0.507202	0.449909	0.390229	0.344278	0.316566	0.303633	0.300453	0.303509	0.310245	0.319867	0.331155	0.345174	0.362698	0.381664	0.401895	0.42358	0.447341	0.473204	0.500874	0.529175	0.5594	0.591623	0.62546
99	Oomycete	0.0925367	0.0984226	0.105737	0.113087	0.121625	0.131364	0.142622	0.154831	0.168908	0.184577	0.199476	0.215868	0.235072	0.256768	0.279965	0.30568	0.33416	0.367171	0.40483	0.446021	0.489047	0.53311	0.574836	0.602589	0.599784	0.558177	0.489088	0.415467	0.35751	0.320447	0.301435	0.294408	0.295063	0.299953	0.308076	0.318678	0.332189	0.34895	0.367285	0.387021	0.409242	0.433989	0.460118	0.486767	0.513721	0.54397	0.576445	0.610225
100	Oomycete	0.100055	0.105619	0.112235	0.119229	0.127314	0.137403	0.148387	0.159507	0.172558	0.188167	0.20251	0.217747	0.236102	0.256285	0.277717	0.302136	0.328812	0.358912	0.393115	0.431519	0.471708	0.511859	0.549323	0.575072	0.575868	0.542557	0.484689	0.420577	0.368429	0.333448	0.314571	0.307892	0.308391	0.312557	0.320422	0.331236	0.344535	0.360505	0.37791	0.397081	0.418451	0.442804	0.468908	0.496258	0.524968	0.554874	0.585658	0.619583
101	Oomycete	0.0995965	0.105603	0.112713	0.119093	0.126714	0.136037	0.146488	0.158152	0.170364	0.184107	0.197001	0.211027	0.227854	0.24659	0.266707	0.289303	0.31357	0.341851	0.37413	0.408631	0.44534	0.482171	0.513865	0.527405	0.511527	0.466001	0.407413	0.35474	0.318582	0.298897	0.291928	0.292421	0.297209	0.305093	0.316106	0.328772	0.343091	0.360563	0.37999	0.400861	0.422409	0.44582	0.471279	0.498609	0.527109	0.556862	0.58749	0.619948
[truncated: 1,750 more columns]

## Sheet: D1 - all
ID Number	Label	1450.150203	1452.014149	1453.878095	1455.742042	1457.605988	1459.469934	1461.333880	1463.197827	1465.061773	1466.925719	1468.789665	1470.653612	1472.517558	1474.381504	1476.245451	1478.109397	1479.973343	1481.837289	1483.701236	1485.565182	1487.429128	1489.293074	1491.157021	1493.020967	1494.884913	1496.748860	1498.612806	1500.476752	1502.340698	1504.204645	1506.068591	1507.932537	1509.796484	1511.660430	1513.524376	1515.388322	1517.252269	1519.116215	1520.980161	1522.844107	1524.708054	1526.572000	1528.435946	1530.299893	1532.163839	1534.027785	1535.891731	1537.755678
0	Plant	0	0.000669642	0	0.0027532	0.0132614	0.03122	0.0519983	0.0707507	0.0853862	0.0961481	0.104256	0.111691	0.120948	0.133666	0.149483	0.166525	0.182748	0.196784	0.208238	0.217821	0.226881	0.236074	0.244389	0.25001	0.25217	0.25145	0.248102	0.241377	0.231869	0.22415	0.225146	0.238497	0.26076	0.283739	0.300328	0.308386	0.310472	0.311163	0.31425	0.320933	0.329305	0.335027	0.332878	0.318582	0.290208	0.248945	0.199629	0.15064
1	Plant	0	0.012082	0.0255362	0.0375419	0.0454963	0.0492891	0.0512568	0.0539364	0.0582695	0.0637272	0.0692439	0.0737164	0.0763781	0.0774849	0.0785643	0.0815262	0.0873533	0.0956424	0.105217	0.11493	0.123955	0.131743	0.138042	0.142826	0.146079	0.147951	0.149462	0.152607	0.158881	0.167509	0.175894	0.182363	0.188101	0.195927	0.207571	0.222449	0.238509	0.253487	0.265567	0.273683	0.277627	0.277809	0.274816	0.269128	0.261224	0.251694	0.240717	0.227175
2	Plant	0	0.0133216	0.0294737	0.0458659	0.0600782	0.0716843	0.0822304	0.0934359	0.105435	0.116323	0.123093	0.123519	0.118018	0.110023	0.10418	0.103674	0.108845	0.11778	0.127806	0.136645	0.143018	0.146854	0.148999	0.150388	0.151334	0.151791	0.152386	0.154709	0.160007	0.167701	0.175811	0.18312	0.190623	0.20062	0.214589	0.231998	0.250681	0.267919	0.281328	0.289403	0.291793	0.289228	0.282995	0.274174	0.26325	0.250267	0.235018	0.217027
3	Plant	0	0.0128546	0.0276266	0.0420245	0.0538543	0.0627566	0.0703433	0.0786457	0.0886428	0.100013	0.111624	0.122103	0.130552	0.137304	0.143876	0.151867	0.161816	0.173091	0.184558	0.19514	0.203975	0.21054	0.214813	0.217122	0.217753	0.216995	0.215833	0.216254	0.220185	0.227897	0.237829	0.248302	0.259177	0.2716	0.28643	0.303289	0.320804	0.337182	0.350463	0.358741	0.360658	0.355913	0.345308	0.330331	0.312684	0.293963	0.275167	0.256054
4	Plant	0	0.00909483	0.019145	0.0287715	0.0370659	0.0438039	0.0493342	0.0544818	0.0603816	0.0678538	0.0766148	0.0853324	0.0928463	0.099382	0.106384	0.115154	0.125732	0.136914	0.147042	0.154854	0.159964	0.162766	0.163899	0.163791	0.16271	0.161132	0.159935	0.160182	0.162601	0.167337	0.174332	0.183869	0.196376	0.211597	0.228296	0.245034	0.261046	0.276041	0.289217	0.298783	0.30268	0.299807	0.290598	0.276553	0.259229	0.239402	0.216914	0.191396
5	Plant	0	0.00329021	0.00848524	0.0174827	0.0300385	0.0435876	0.0553008	0.0642124	0.0713735	0.0785613	0.0871343	0.0974455	0.108665	0.119436	0.129281	0.1393	0.151021	0.164536	0.178153	0.18994	0.199169	0.205866	0.209413	0.208546	0.203285	0.196388	0.191985	0.192345	0.196184	0.200585	0.204636	0.210928	0.223145	0.241914	0.26293	0.279574	0.288046	0.290265	0.291733	0.29624	0.302011	0.302421	0.290546	0.263991	0.226392	0.184975	0.146728	0.115966
6	Plant	0	0.00726072	0.0157662	0.0254992	0.0356138	0.0449383	0.0527946	0.0593669	0.0654853	0.0722137	0.0803415	0.0897845	0.0994406	0.108036	0.115376	0.122721	0.131721	0.142916	0.155257	0.167014	0.176959	0.184579	0.18936	0.190477	0.187677	0.182414	0.177615	0.175764	0.177088	0.179869	0.182825	0.18711	0.195545	0.209549	0.226937	0.243158	0.254926	0.262584	0.268986	0.276193	0.283036	0.285465	0.279236	0.262796	0.238261	0.209998	0.182166	0.157027
7	Plant	0	0.00243593	0.00576795	0.0124606	0.0235076	0.0372369	0.0504237	0.0605845	0.0672446	0.0716338	0.0757508	0.0813804	0.0892309	0.0987674	0.109076	0.119851	0.131304	0.143187	0.154386	0.163753	0.171002	0.1763	0.179053	0.177953	0.172786	0.165764	0.160228	0.1579	0.157908	0.158832	0.161281	0.167892	0.180719	0.198643	0.217195	0.231138	0.238146	0.240598	0.243577	0.250351	0.25915	0.263952	0.258436	0.239974	0.210821	0.176284	0.141972	0.112172
8	Plant	0	0.0123604	0.0244954	0.0349456	0.043103	0.0497281	0.0561181	0.0628432	0.0696472	0.0763946	0.0834497	0.0909762	0.0984264	0.105123	0.111152	0.117418	0.124861	0.133701	0.143375	0.153003	0.161809	0.169236	0.174808	0.177978	0.178239	0.175757	0.172125	0.170024	0.17147	0.176256	0.182578	0.189296	0.197191	0.207857	0.22181	0.2379	0.254086	0.268465	0.279858	0.287876	0.292528	0.293707	0.291013	0.283998	0.272496	0.256695	0.236847	0.213124
9	Plant	0	0.00932667	0.0176011	0.0242292	0.0294849	0.0344207	0.0399738	0.0460829	0.0519043	0.0568444	0.0610702	0.0650016	0.0687195	0.0721594	0.0757114	0.0803044	0.0867603	0.09506	0.104253	0.11308	0.120687	0.126787	0.131274	0.133756	0.133604	0.130712	0.126386	0.123153	0.123193	0.126917	0.133392	0.142025	0.153253	0.167428	0.183608	0.199834	0.214366	0.226485	0.236236	0.243682	0.248364	0.249345	0.245623	0.236517	0.221861	0.201985	0.177533	0.149349
10	Plant	0	0.00922601	0.018804	0.0278876	0.0360529	0.0435388	0.0507725	0.0578073	0.0645196	0.0712385	0.0786903	0.0871574	0.096039	0.104486	0.112304	0.12007	0.128493	0.137799	0.147669	0.157577	0.167089	0.175832	0.183277	0.188631	0.191116	0.19064	0.188386	0.186537	0.187031	0.190434	0.196227	0.204115	0.214562	0.227863	0.243092	0.25833	0.271862	0.283031	0.292087	0.299386	0.304698	0.307065	0.305186	0.297933	0.284763	0.265906	0.242299	0.215311
11	Plant	0	0.00647784	0.0143191	0.0223609	0.0296419	0.0359905	0.0417546	0.0473852	0.0534481	0.0606895	0.0696717	0.0803485	0.0922444	0.105077	0.11903	0.134362	0.150885	0.167856	0.184312	0.199419	0.212579	0.223313	0.23098	0.234673	0.233771	0.228998	0.22282	0.218359	0.217568	0.220275	0.224838	0.229566	0.233742	0.237841	0.243162	0.250909	0.261014	0.271723	0.280589	0.285926	0.287171	0.283963	0.275207	0.25921	0.234907	0.203235	0.167437	0.131797
12	Plant	0	0.0073707	0.0155795	0.0239001	0.0317572	0.0387293	0.0445001	0.0491923	0.0537992	0.0599121	0.0686987	0.0802159	0.0938306	0.109086	0.12588	0.14393	0.162353	0.179988	0.196102	0.210711	0.22416	0.236287	0.245906	0.251168	0.250837	0.245712	0.238876	0.234206	0.2341	0.238168	0.243856	0.248312	0.250117	0.250021	0.250496	0.254244	0.262308	0.273217	0.28392	0.291611	0.29477	0.292819	0.28515	0.270625	0.248125	0.217847	0.18212	0.144814
13	Plant	0	0.00674854	0.0133035	0.0192287	0.0249203	0.0309266	0.0373482	0.0438984	0.0502445	0.056256	0.0622882	0.0693764	0.0788323	0.0913609	0.10659	0.123453	0.14085	0.157886	0.173818	0.18813	0.200719	0.21176	0.221141	0.228165	0.232022	0.23255	0.230407	0.226689	0.222807	0.220854	0.223489	0.23255	0.247317	0.264343	0.279402	0.29003	0.296638	0.301472	0.306453	0.311631	0.315128	0.313966	0.304926	0.285352	0.254255	0.213364	0.167248	0.122137
14	Plant	0	0.00588465	0.0115511	0.0169327	0.0225078	0.0287587	0.0357403	0.0431117	0.0502931	0.0566405	0.0619181	0.0667859	0.0725619	0.0803288	0.0903514	0.102246	0.115369	0.128963	0.142268	0.15476	0.166263	0.176664	0.18549	0.191938	0.195431	0.196138	0.194941	0.193068	0.191926	0.193092	0.198021	0.207314	0.220078	0.234121	0.247047	0.257486	0.265602	0.272532	0.27916	0.285208	0.289164	0.28865	0.280725	0.262454	0.232342	0.191988	0.146489	0.102906
15	Plant	0	0.000676996	0	0.00150212	0.0101319	0.0257813	0.0437786	0.058944	0.0687117	0.0728414	0.0725362	0.0709184	0.0726826	0.0813719	0.0967913	0.115406	0.132974	0.146768	0.156263	0.162746	0.168289	0.174212	0.180047	0.18435	0.186589	0.18735	0.186299	0.181334	0.171721	0.16203	0.160839	0.173793	0.198036	0.224005	0.242414	0.24988	0.249752	0.249079	0.254022	0.266128	0.281614	0.293705	0.295689	0.282696	0.252352	0.205683	0.148726	0.0930451
16	Plant	0	0.0217997	0.0463756	0.0654053	0.0718267	0.0663148	0.0566155	0.0507021	0.0518684	0.0593696	0.0704658	0.080737	0.0851146	0.0813296	0.0723149	0.0642511	0.0623087	0.0682286	0.0807273	0.0968845	0.113367	0.127714	0.139218	0.148231	0.154681	0.158589	0.162714	0.17275	0.192133	0.216484	0.235651	0.242955	0.24169	0.241906	0.251953	0.273328	0.301176	0.327489	0.344824	0.34967	0.343731	0.332019	0.319583	0.309717	0.304337	0.30463	0.309562	0.31335
17	Plant	0	0.029065	0.061186	0.0850194	0.091309	0.0814825	0.0665636	0.0577003	0.0591889	0.0691659	0.0827995	0.0935692	0.0950528	0.0850662	0.068091	0.0524078	0.0447304	0.0473837	0.0589392	0.0758603	0.0938685	0.109572	0.121788	0.130846	0.136699	0.139504	0.142897	0.154151	0.177401	0.206438	0.227525	0.231723	0.223624	0.217105	0.223871	0.24623	0.277602	0.307016	0.324472	0.32572	0.313935	0.296814	0.281747	0.27313	0.272868	0.281389	0.29597	0.307835
18	Plant	0	0.00884874	0.0176476	0.0265887	0.0362618	0.0471734	0.0593001	0.0720598	0.0845358	0.0957873	0.105312	0.113417	0.12109	0.129452	0.139261	0.15079	0.163911	0.178223	0.193161	0.208032	0.221871	0.233305	0.24081	0.243487	0.241763	0.237342	0.232403	0.228722	0.227237	0.228221	0.231795	0.238246	0.247696	0.259481	0.272102	0.284039	0.294546	0.303614	0.311248	0.31688	0.319351	0.317144	0.30859	0.292228	0.267541	0.235677	0.199483	0.162554
19	Plant	0	0.000389193	0.000742318	0.00417718	0.0128013	0.0255497	0.0392433	0.0514292	0.0614707	0.0696017	0.0764927	0.0839322	0.0945733	0.110036	0.129408	0.149813	0.168203	0.182765	0.193401	0.201409	0.20838	0.214782	0.219534	0.221203	0.219549	0.215464	0.209512	0.201454	0.191999	0.184596	0.184205	0.193431	0.20997	0.228072	0.242409	0.250963	0.255368	0.259305	0.266	0.276013	0.286515	0.292594	0.289608	0.27498	0.248646	0.212833	0.172097	0.133014
20	Plant	0	0.00140287	0.00232091	0.00555068	0.0133784	0.0253887	0.0389638	0.0516887	0.0627438	0.0725138	0.0820609	0.0931822	0.107945	0.127273	0.149985	0.173464	0.195245	0.21407	0.229987	0.243826	0.256308	0.267076	0.274593	0.27747	0.276029	0.272114	0.267245	0.261614	0.255441	0.250885	0.251556	0.259576	0.273312	0.288306	0.300353	0.307929	0.312456	0.316829	0.323249	0.331521	0.338808	0.340938	0.334185	0.31636	0.286988	0.24741	0.201478	0.155794
21	Plant	0	0.00517349	0.0105734	0.0195807	0.0349297	0.056203	0.0798257	0.101414	0.118203	0.129729	0.13692	0.140859	0.142328	0.142221	0.142008	0.143438	0.147545	0.153884	0.160751	0.16621	0.169084	0.169209	0.167072	0.163532	0.159783	0.156893	0.154836	0.152349	0.148611	0.145222	0.145835	0.153247	0.166927	0.183514	0.199426	0.212919	0.224314	0.234938	0.245631	0.255587	0.262306	0.262843	0.255481	0.240602	0.220261	0.196924	0.172562	0.148799
22	Plant	0	0.0078609	0.0158142	0.0254694	0.0381048	0.0533315	0.0690697	0.0828606	0.0933901	0.100966	0.106718	0.111508	0.11564	0.119388	0.123561	0.129352	0.137483	0.147414	0.157484	0.166022	0.172319	0.176574	0.179202	0.180429	0.180428	0.179504	0.177986	0.176155	0.174568	0.174431	0.177252	0.183786	0.19343	0.204784	0.216622	0.228278	0.239484	0.250057	0.259485	0.266539	0.269369	0.266258	0.256455	0.240483	0.219777	0.195966	0.170437	0.144546
23	Plant	0	0.00503376	0.00955057	0.0153613	0.0243728	0.0367165	0.0504354	0.0628682	0.072218	0.0780741	0.0810565	0.0823737	0.0835358	0.0859828	0.0906393	0.0977175	0.1068	0.116926	0.126711	0.134767	0.140262	0.143084	0.143531	0.142085	0.139491	0.136721	0.134502	0.132967	0.132184	0.133106	0.137596	0.147016	0.160866	0.177031	0.193256	0.20829	0.221977	0.234711	0.246696	0.257178	0.264195	0.265263	0.258578	0.243914	0.222761	0.197706	0.171633	0.147298
24	Plant	0	0.0108993	0.0234368	0.0356287	0.0456584	0.0535175	0.0608345	0.0691775	0.0788146	0.0887724	0.0973674	0.10272	0.103678	0.10089	0.0968434	0.0944468	0.0953855	0.0996427	0.10621	0.113974	0.122026	0.129575	0.135866	0.140254	0.142449	0.143042	0.143922	0.147664	0.155694	0.16687	0.17839	0.188498	0.19811	0.209657	0.224715	0.242926	0.26255	0.281433	0.29769	0.310195	0.318768	0.323814	0.325818	0.325243	0.32278	0.31927	0.314802	0.30778
25	Plant	0	0.0145864	0.0311001	0.0466264	0.0586569	0.0674648	0.0756819	0.0856288	0.0975799	0.110164	0.121307	0.128681	0.130476	0.126768	0.120025	0.113779	0.110668	0.111581	0.116079	0.12306	0.131051	0.138472	0.144083	0.14725	0.147986	0.147257	0.147443	0.151669	0.161522	0.175125	0.188274	0.198149	0.205822	0.214964	0.228538	0.246859	0.267911	0.288684	0.306482	0.319886	0.329005	0.33491	0.338953	0.342523	0.346988	0.353076	0.35943	0.361677
26	Plant	0	0.0117616	0.0251194	0.0377146	0.0471947	0.0533368	0.0581762	0.0640931	0.0721306	0.0818731	0.0920732	0.101126	0.107691	0.111635	0.11442	0.118235	0.124589	0.133644	0.14461	0.156481	0.168355	0.179384	0.18875	0.195755	0.199984	0.201778	0.202825	0.205816	0.212642	0.22264	0.233112	0.241998	0.249881	0.259154	0.271628	0.287141	0.303987	0.31999	0.333301	0.34277	0.347924	0.348674	0.345137	0.33781	0.32787	0.31697	0.306127	0.294418
27	Plant	0	0.0127436	0.0274133	0.0417059	0.053396	0.0624631	0.0710241	0.081164	0.093173	0.105585	0.116141	0.122674	0.124037	0.121035	0.116384	0.113254	0.113505	0.117089	0.122811	0.129386	0.135886	0.141655	0.146195	0.149152	0.150397	0.150406	0.150746	0.153749	0.160846	0.170989	0.181262	0.189626	0.196894	0.205786	0.218423	0.23494	0.253841	0.272893	0.28985	0.303085	0.312005	0.316924	0.318718	0.318704	0.318584	0.319767	0.321929	0.321958
28	Plant	0	0.0117735	0.0253525	0.0382521	0.0482773	0.0555172	0.062054	0.0698123	0.0791383	0.0891923	0.0988148	0.106799	0.112144	0.114814	0.116136	0.118125	0.12224	0.128772	0.137162	0.146527	0.155854	0.163996	0.169878	0.172839	0.172912	0.171137	0.169817	0.171901	0.179092	0.190145	0.201587	0.210771	0.218202	0.226689	0.238566	0.254002	0.271327	0.288211	0.302527	0.312833	0.318542	0.319724	0.316876	0.310999	0.303778	0.297084	0.291459	0.284783
29	Plant	0	0.0165191	0.0356272	0.0532102	0.0654592	0.0722487	0.0770495	0.083663	0.0937249	0.106741	0.120779	0.132671	0.139096	0.138902	0.134358	0.12966	0.128184	0.13108	0.13771	0.146589	0.15596	0.164266	0.170609	0.174666	0.176235	0.175628	0.174933	0.177871	0.186821	0.199744	0.211367	0.21834	0.222746	0.230046	0.244201	0.265086	0.289366	0.312626	0.331194	0.343406	0.349899	0.352622	0.353509	0.354006	0.35541	0.35878	0.363371	0.36489
30	Plant	0	0.0103276	0.0214124	0.0343099	0.0493214	0.065102	0.0789207	0.087987	0.0908131	0.0877712	0.0809021	0.0732529	0.0677933	0.0661991	0.0682407	0.0722613	0.0764456	0.0800035	0.0834156	0.0876214	0.0929126	0.0984435	0.102692	0.104502	0.103891	0.101836	0.0993175	0.0968951	0.0955237	0.0972654	0.104171	0.116086	0.130163	0.14299	0.152951	0.160509	0.167072	0.174052	0.182288	0.191288	0.198716	0.200984	0.194848	0.179043	0.154997	0.126326	0.0975266	0.0724924
31	Plant	0	0.0277797	0.0532918	0.074302	0.0904805	0.103977	0.117253	0.130353	0.141264	0.148598	0.152357	0.151827	0.14445	0.128078	0.103841	0.0760861	0.049771	0.0282265	0.0127806	0.00350753	0	0.00145788	0.00766885	0.0175105	0.0292059	0.0418297	0.0574173	0.0804286	0.113647	0.154713	0.19768	0.237691	0.273068	0.303299	0.32699	0.342658	0.350659	0.353754	0.356212	0.362267	0.374517	0.39328	0.417775	0.447823	0.483516	0.522217	0.555769	0.572087
32	Plant	0	0.0105814	0.0208499	0.0291587	0.0346854	0.0383859	0.0421936	0.047324	0.0537523	0.0610499	0.0688861	0.0765716	0.0829251	0.0872165	0.0900727	0.093136	0.0978599	0.104675	0.113063	0.122073	0.130664	0.137859	0.142912	0.145473	0.145699	0.144533	0.143996	0.146581	0.153512	0.163529	0.173934	0.183113	0.191769	0.201734	0.214027	0.228122	0.242482	0.255447	0.265903	0.27352	0.278331	0.280047	0.27795	0.271542	0.261266	0.248388	0.233957	0.217876
33	Prototaxites	0	0.000552696	0	0.00146082	0.0112866	0.0282815	0.0469091	0.0622849	0.0732247	0.0811135	0.0879199	0.0959295	0.107702	0.124662	0.14576	0.168153	0.189159	0.20742	0.222713	0.235505	0.246699	0.256976	0.265863	0.271916	0.274155	0.272699	0.267552	0.257909	0.244467	0.232459	0.230223	0.242797	0.266909	0.293008	0.312142	0.321052	0.322323	0.321352	0.323014	0.32929	0.338399	0.345572	0.344978	0.331759	0.303482	0.261008	0.209308	0.15762
34	Prototaxites	0	0.000589049	0	3.3728e-05	0.00938447	0.0272886	0.0479667	0.065382	0.076758	0.0824469	0.0848499	0.0881508	0.0970589	0.113893	0.136904	0.161872	0.185	0.204245	0.219089	0.230225	0.239155	0.246985	0.253255	0.256564	0.256401	0.253455	0.247771	0.237984	0.224167	0.211281	0.207676	0.218514	0.240802	0.265488	0.284175	0.293926	0.29724	0.299143	0.304017	0.313333	0.324801	0.333302	0.332999	0.319427	0.290767	0.248485	0.197953	0.148405
35	Prototaxites	0	0.000632147	0	0.00100924	0.0114007	0.0304538	0.052188	0.0704683	0.0829134	0.0904045	0.095054	0.0997018	0.107814	0.121839	0.141391	0.163566	0.184936	0.203153	0.217442	0.228526	0.237997	0.246838	0.254223	0.258398	0.258847	0.256621	0.252128	0.244073	0.232399	0.22196	0.221089	0.234853	0.259899	0.286591	0.306011	0.315183	0.317197	0.317937	0.322345	0.331974	0.344397	0.354313	0.355444	0.342372	0.312027	0.265134	0.207759	0.151394
36	Prototaxites	0	0.0058765	0.0121124	0.0196157	0.0289755	0.0397108	0.0505611	0.0605072	0.0695383	0.0785605	0.0886437	0.100314	0.113448	0.127721	0.143041	0.159526	0.177079	0.195104	0.212655	0.228783	0.242676	0.253565	0.26074	0.263825	0.263054	0.259271	0.253771	0.248192	0.244383	0.243905	0.247322	0.253904	0.262112	0.27051	0.278394	0.285806	0.293099	0.300415	0.307284	0.312496	0.314298	0.31077	0.300137	0.281188	0.25391	0.220009	0.18272	0.14579
37	Prototaxites	0	0.00817482	0.0166268	0.0257676	0.0353823	0.0448553	0.0539114	0.062923	0.0725207	0.08305	0.094314	0.105677	0.11658	0.127238	0.138803	0.152609	0.169293	0.188697	0.210251	0.232961	0.255045	0.274125	0.288222	0.296769	0.300882	0.302984	0.306195	0.313558	0.326932	0.345867	0.367289	0.386544	0.399475	0.404271	0.402172	0.396896	0.392873	0.392861	0.396194	0.399142	0.397162	0.387028	0.367289	0.337904	0.300486	0.258782	0.217739	0.181137
38	Prototaxites	0	0.0118107	0.0247849	0.0369295	0.0465164	0.0532391	0.0581837	0.0628402	0.0684755	0.0761116	0.0862013	0.0980293	0.110043	0.121268	0.132247	0.14439	0.15866	0.175031	0.192759	0.210585	0.226766	0.239504	0.247732	0.251364	0.250908	0.247392	0.242957	0.240799	0.243399	0.250392	0.25876	0.26558	0.270445	0.275164	0.281724	0.290881	0.302	0.313325	0.32235	0.326652	0.324772	0.316369	0.30167	0.281143	0.255853	0.22778	0.199101	0.170771
39	Prototaxites	0	0.00867168	0.017703	0.0271352	0.03676	0.0463637	0.0558663	0.0652119	0.0743284	0.0832417	0.092045	0.100728	0.109315	0.118279	0.128553	0.140888	0.155285	0.171162	0.187851	0.204618	0.220282	0.233234	0.242188	0.246872	0.247938	0.246413	0.243587	0.241232	0.24128	0.244788	0.251288	0.259378	0.267881	0.276348	0.284847	0.293725	0.303502	0.314367	0.325373	0.334301	0.338577	0.336295	0.326357	0.308135	0.281722	0.248737	0.212481	0.176691
40	Prototaxites	0	0.0115392	0.0233295	0.0334985	0.0408015	0.0456458	0.0497276	0.0546874	0.0613925	0.0701551	0.0807595	0.0921064	0.102611	0.111518	0.119657	0.128701	0.139906	0.153578	0.169204	0.18554	0.200743	0.212922	0.220889	0.224399	0.223888	0.220475	0.216369	0.214625	0.217482	0.224528	0.232919	0.239918	0.245214	0.250722	0.258531	0.269308	0.282148	0.295148	0.305992	0.31252	0.313287	0.307655	0.295356	0.276253	0.250995	0.221891	0.192343	0.164632
41	Prototaxites	0	0.0102599	0.0213384	0.0318081	0.0406733	0.0480649	0.0549074	0.0620536	0.0700223	0.0793284	0.0903692	0.102764	0.115314	0.127079	0.138383	0.150584	0.164945	0.181761	0.200183	0.218481	0.234613	0.246952	0.254742	0.257915	0.256807	0.252441	0.247015	0.243503	0.244058	0.248576	0.255016	0.261321	0.266962	0.272828	0.28017	0.289756	0.301336	0.313333	0.323206	0.328629	0.328488	0.322724	0.311309	0.293793	0.27012	0.241705	0.211142	0.180497
42	Prototaxites	0	0.0137129	0.0266916	0.0376156	0.0456034	0.0511646	0.055959	0.0615235	0.0686947	0.0779691	0.0892661	0.101064	0.110829	0.117151	0.121303	0.126456	0.135501	0.149518	0.167547	0.187101	0.205074	0.218995	0.228059	0.233019	0.235124	0.235648	0.23659	0.241018	0.251289	0.266373	0.281642	0.292237	0.296662	0.297097	0.297008	0.299034	0.30428	0.312214	0.320857	0.327691	0.330957	0.330192	0.325679	0.317796	0.30714	0.294788	0.281538	0.266422
43	Prototaxites	0	0.00832804	0.0170784	0.0266704	0.0373272	0.0485108	0.0591292	0.0682208	0.0755309	0.081793	0.0886545	0.0980394	0.111037	0.127083	0.144202	0.160235	0.174051	0.185915	0.19691	0.207928	0.218888	0.228572	0.23517	0.237328	0.235066	0.229781	0.223384	0.217561	0.213883	0.214137	0.219633	0.229826	0.242069	0.253314	0.261996	0.268196	0.27259	0.27584	0.2786	0.281133	0.282456	0.280044	0.270784	0.252621	0.225751	0.192646	0.15717	0.123436
44	Prototaxites	0	0.00498262	0.00986342	0.0159226	0.0243774	0.0353666	0.0475264	0.0586859	0.0672677	0.0734551	0.0793647	0.0879488	0.101115	0.118371	0.137157	0.154571	0.169031	0.180644	0.190414	0.199268	0.207622	0.215278	0.221373	0.224671	0.224387	0.22085	0.21534	0.209497	0.205114	0.204157	0.208203	0.217312	0.229584	0.242166	0.252759	0.260339	0.265058	0.267955	0.270489	0.273522	0.276137	0.275311	0.267089	0.248682	0.22014	0.184559	0.146953	0.112544
45	Fungi	0	0.0136746	0.0293212	0.0430833	0.0511724	0.0531728	0.0522845	0.0523462	0.0552132	0.0606396	0.067282	0.0732357	0.0766218	0.0768246	0.0752933	0.0747914	0.0777405	0.0850878	0.0961746	0.109206	0.122	0.132877	0.141209	0.147074	0.150515	0.151782	0.152575	0.156152	0.164828	0.177121	0.188428	0.195338	0.198942	0.20353	0.212661	0.226829	0.243912	0.260644	0.273901	0.281773	0.284126	0.282105	0.277096	0.270204	0.262557	0.255464	0.24932	0.241922
46	Fungi	0	0.0153876	0.0328237	0.0479566	0.0563176	0.0571836	0.0540938	0.0516279	0.0522936	0.0560366	0.0611311	0.0648856	0.0647042	0.0599524	0.0530019	0.0478904	0.0476662	0.0528939	0.0621944	0.0735489	0.0850743	0.0953546	0.103782	0.110561	0.116164	0.121201	0.127239	0.136985	0.152223	0.171234	0.189436	0.203618	0.215186	0.22859	0.247038	0.270219	0.29526	0.318596	0.337137	0.348989	0.353877	0.352806	0.347231	0.338706	0.32925	0.321345	0.316304	0.311974
47	Fungi	0	0.0254556	0.0536496	0.0745879	0.0801098	0.0713745	0.0578472	0.0491659	0.0494261	0.0579264	0.0714947	0.0848611	0.0918988	0.0895962	0.0808378	0.0723537	0.0701024	0.0765669	0.0908839	0.10992	0.1295	0.146278	0.159231	0.168917	0.175467	0.179018	0.182783	0.193252	0.21408	0.239656	0.257725	0.260425	0.251937	0.244611	0.248854	0.266866	0.29309	0.318088	0.33322	0.334831	0.325572	0.311789	0.299456	0.292138	0.29159	0.298479	0.310545	0.319815
48	Fungi	0	0.00708699	0.0160633	0.0270462	0.0390176	0.0505403	0.0606259	0.0690426	0.076209	0.0830214	0.090364	0.0982154	0.105321	0.11031	0.113329	0.116312	0.121424	0.129325	0.138985	0.148897	0.158092	0.165981	0.17156	0.173424	0.171044	0.166212	0.162711	0.163774	0.169445	0.17684	0.183522	0.190562	0.201696	0.219173	0.240725	0.260986	0.275927	0.285852	0.294331	0.304425	0.315666	0.324126	0.325274	0.317227	0.301894	0.283348	0.265019	0.24798
49	Fungi	0	0.00720682	0.0165667	0.0281567	0.0406179	0.0520457	0.0613316	0.0686488	0.0750051	0.0816468	0.0895228	0.0986541	0.107953	0.116129	0.123038	0.130003	0.138638	0.149343	0.161017	0.172101	0.181623	0.18911	0.193709	0.194095	0.189865	0.183065	0.177727	0.177092	0.181045	0.186623	0.191498	0.196914	0.206767	0.223475	0.244889	0.265591	0.281273	0.291813	0.300282	0.309176	0.317486	0.320977	0.315281	0.299159	0.275407	0.248873	0.223486	0.200593
50	Fungi	0	0.0127816	0.0298278	0.0499129	0.0701757	0.0882296	0.103545	0.117058	0.130306	0.144972	0.161825	0.178999	0.191979	0.196781	0.193546	0.186706	0.181554	0.180744	0.183625	0.188073	0.192378	0.195546	0.196481	0.193751	0.186929	0.178417	0.173338	0.176166	0.186519	0.198862	0.207695	0.213353	0.221927	0.23892	0.263474	0.289227	0.310256	0.325649	0.338778	0.353091	0.368694	0.382487	0.391493	0.396333	0.401305	0.410314	0.421829	0.427573
51	Fungi	0	0.00673223	0.0138679	0.0212519	0.028824	0.0362954	0.0432487	0.0494835	0.0550215	0.0598626	0.0641109	0.0683946	0.0738485	0.0815095	0.0918012	0.104498	0.118848	0.133649	0.147543	0.1596	0.169636	0.177784	0.183807	0.187149	0.187775	0.186687	0.18539	0.184939	0.185746	0.188233	0.193319	0.201891	0.213686	0.226963	0.23949	0.249927	0.258372	0.265766	0.272758	0.278844	0.282236	0.280303	0.270208	0.249706	0.218286	0.17825	0.134717	0.0940788
52	Fungi	0	0.00625094	0.0126123	0.019894	0.0285205	0.0379687	0.0471982	0.0553599	0.0619128	0.0664991	0.069309	0.0715365	0.0749982	0.0810884	0.0901318	0.101546	0.114299	0.12723	0.139295	0.149821	0.158575	0.165532	0.170555	0.173433	0.174286	0.173798	0.172941	0.172583	0.173592	0.177088	0.184103	0.194705	0.207603	0.220806	0.232785	0.243112	0.252285	0.260959	0.269087	0.275469	0.277884	0.273615	0.260054	0.235528	0.200382	0.157864	0.113878	0.0751413
53	Fungi	0	0.0228486	0.048076	0.0674101	0.074168	0.0692638	0.0602462	0.0546133	0.0552021	0.0609739	0.0691363	0.0755559	0.0756971	0.0677301	0.0547298	0.0429264	0.0377774	0.0415716	0.0535195	0.0708677	0.090165	0.108764	0.125829	0.141629	0.156059	0.169138	0.183453	0.204198	0.234254	0.269157	0.299298	0.318616	0.330451	0.344229	0.367406	0.400701	0.438755	0.473424	0.497534	0.508147	0.507588	0.501352	0.494749	0.491065	0.491949	0.498163	0.508385	0.516925
54	Fungi	0	0.0253731	0.0532729	0.0744379	0.0813029	0.0750278	0.0645419	0.0587485	0.0609838	0.0698297	0.0817408	0.0918035	0.0949149	0.0891616	0.078058	0.0683964	0.0658126	0.0722662	0.0864138	0.104991	0.124108	0.140743	0.15387	0.163826	0.170741	0.175049	0.180207	0.192668	0.216038	0.244969	0.267545	0.275733	0.272898	0.270493	0.278596	0.299713	0.328791	0.356628	0.374373	0.377851	0.369208	0.354489	0.339577	0.328159	0.32244	0.323956	0.331623	0.338659
55	Fungi	0	0.0242594	0.0504478	0.070311	0.0773371	0.0728109	0.0647497	0.0608857	0.0637345	0.0714302	0.0803985	0.0864289	0.0857412	0.0775214	0.0654115	0.0555635	0.0530065	0.0596125	0.0743476	0.0943514	0.116089	0.136802	0.155542	0.172477	0.187353	0.200024	0.213072	0.231941	0.259812	0.292261	0.319419	0.334999	0.342457	0.351582	0.370057	0.398477	0.431234	0.46015	0.478339	0.483293	0.47771	0.467273	0.457323	0.451081	0.450069	0.454815	0.463594	0.470218
56	Fungi	0	0.0463386	0.098283	0.136719	0.145425	0.12562	0.0947881	0.0715652	0.0644848	0.0728294	0.0906628	0.107287	0.109777	0.091452	0.0581628	0.0243465	0.00310249	0	0.0111344	0.0328726	0.057876	0.0804425	0.0986766	0.113063	0.123235	0.129149	0.136768	0.158115	0.199611	0.250152	0.286393	0.293745	0.280587	0.270279	0.281457	0.316457	0.36331	0.404059	0.4236	0.416774	0.390153	0.356769	0.328465	0.312206	0.311407	0.327611	0.357337	0.386503
57	Fungi	0	0.0347254	0.0727896	0.100199	0.105824	0.0916594	0.0710024	0.0568387	0.0541314	0.0614624	0.0745065	0.0861702	0.0879708	0.0758214	0.054324	0.0337549	0.022972	0.0252556	0.0388558	0.0592211	0.0810151	0.100292	0.115968	0.128544	0.137579	0.142667	0.147931	0.162237	0.190611	0.225518	0.250805	0.256849	0.250315	0.247873	0.26207	0.293531	0.332817	0.366454	0.383073	0.378421	0.356956	0.328601	0.30327	0.287439	0.284082	0.293454	0.311232	0.325505
58	Fungi	0	0.0281472	0.0598435	0.0841262	0.0914985	0.0825865	0.0675475	0.057192	0.0563257	0.0642296	0.0771735	0.0889446	0.0923777	0.0840384	0.0676032	0.051485	0.043108	0.0453487	0.056763	0.0733899	0.0906122	0.105178	0.116467	0.125343	0.13185	0.135806	0.140504	0.153177	0.178106	0.209012	0.231632	0.236282	0.227073	0.21797	0.221207	0.239802	0.267885	0.29509	0.311695	0.31323	0.302257	0.285907	0.271417	0.263465	0.264396	0.274973	0.292595	0.30828
59	Fungi	0	0.0131482	0.0275579	0.0405494	0.0506161	0.0583743	0.0654385	0.0726511	0.0796801	0.0858365	0.0905143	0.0929605	0.0925446	0.0897696	0.0867291	0.0861678	0.0899708	0.0983475	0.109947	0.122455	0.13345	0.14142	0.146266	0.148699	0.149253	0.148443	0.147948	0.15054	0.157747	0.167823	0.177095	0.183651	0.189137	0.196866	0.208896	0.224975	0.243136	0.260468	0.273906	0.281361	0.282477	0.27824	0.269912	0.258388	0.244335	0.228477	0.211302	0.192529
60	Fungi	0	0.024281	0.0513886	0.0748778	0.0893972	0.0952392	0.0974519	0.100446	0.10451	0.107242	0.106234	0.0994986	0.0853578	0.0641724	0.0398786	0.0184278	0.0045109	0	0.0039867	0.0144496	0.0271257	0.0375962	0.0438528	0.0467597	0.0480366	0.0491478	0.0525293	0.0617846	0.0783313	0.0980832	0.113652	0.121126	0.123993	0.129825	0.143949	0.16649	0.193467	0.219002	0.237504	0.246094	0.245783	0.23979	0.230593	0.218902	0.205321	0.192067	0.181784	0.174297
61	Fungi	0	0.0271708	0.057249	0.0805289	0.0892861	0.0849793	0.0769271	0.074122	0.0798258	0.0927197	0.109294	0.123951	0.130155	0.124794	0.111382	0.0978445	0.0912129	0.0943422	0.106111	0.12304	0.140884	0.156335	0.168181	0.176549	0.181295	0.182778	0.184881	0.194813	0.21661	0.244609	0.266251	0.273328	0.269758	0.2677	0.277402	0.30092	0.332562	0.362752	0.382649	0.388285	0.381976	0.369928	0.358402	0.351723	0.352601	0.362283	0.378224	0.391336
62	Fungi	0	0.0127336	0.0276641	0.0426467	0.0551351	0.0642247	0.0714331	0.0791922	0.0887259	0.0995905	0.110794	0.12166	0.131737	0.140712	0.148846	0.157164	0.166879	0.178571	0.191795	0.205235	0.217166	0.226058	0.231208	0.233018	0.232647	0.231436	0.230783	0.232305	0.237305	0.245497	0.254522	0.261368	0.264636	0.265486	0.266618	0.270372	0.277217	0.285314	0.291448	0.292955	0.289106	0.28076	0.268952	0.254095	0.236547	0.217642	0.199677	0.184262
63	Fungi	0	0.00115755	0	0	0.000784092	0.0125898	0.0283432	0.0418095	0.0499795	0.0517351	0.0479445	0.0430071	0.0432184	0.05186	0.0665656	0.0817408	0.0926002	0.0970577	0.0957701	0.0918065	0.0892961	0.0905153	0.0940182	0.0966386	0.0970798	0.0958221	0.0915316	0.0807233	0.0636901	0.049407	0.0508146	0.073509	0.110062	0.145792	0.169083	0.177196	0.175741	0.174506	0.1817	0.198884	0.220023	0.235536	0.237778	0.223744	0.194401	0.153434	0.107928	0.06898
64	Fungi	0	0.00362635	0	0	0.0123316	0.046141	0.0914446	0.134275	0.165974	0.184512	0.192466	0.196967	0.20837	0.23434	0.274192	0.31954	0.359819	0.38722	0.398929	0.397698	0.390495	0.38442	0.382431	0.383395	0.385878	0.389397	0.390833	0.382928	0.361157	0.332901	0.315777	0.323098	0.351166	0.382204	0.398774	0.394912	0.376892	0.35732	0.347657	0.352058	0.365441	0.377102	0.376758	0.358349	0.320213	0.264056	0.196282	0.130928
65	Fungi	0	0.00185402	0.00187325	0.00363983	0.0111383	0.0252129	0.0427957	0.0595298	0.0725552	0.0811639	0.0863787	0.0907685	0.0977637	0.109788	0.126709	0.146165	0.165073	0.180827	0.191953	0.198667	0.202795	0.206439	0.210335	0.213748	0.215948	0.217126	0.217436	0.215948	0.211928	0.207433	0.207288	0.21514	0.229599	0.244999	0.255879	0.260525	0.261016	0.260963	0.263096	0.267783	0.272854	0.274764	0.27027	0.257492	0.235929	0.206241	0.170862	0.13496
66	Fungi	0	0.0105185	0.0219432	0.0347944	0.0495014	0.0657496	0.0823016	0.0975838	0.110561	0.121195	0.130234	0.138598	0.146915	0.155462	0.164414	0.174031	0.18448	0.195526	0.206535	0.216822	0.22585	0.233094	0.238004	0.240331	0.24038	0.238771	0.23612	0.233263	0.231647	0.232968	0.238068	0.246171	0.255287	0.263358	0.269176	0.272566	0.274035	0.274261	0.273513	0.271083	0.265301	0.254499	0.23819	0.217179	0.192635	0.165493	0.136905	0.108829
67	Fungi	0	0.0220283	0.0479614	0.0791847	0.112444	0.141557	0.162764	0.177025	0.187146	0.194685	0.200209	0.204529	0.20825	0.211136	0.213059	0.21484	0.217282	0.220134	0.222939	0.226158	0.230069	0.233033	0.232501	0.227934	0.221324	0.214329	0.206468	0.197496	0.190474	0.190116	0.197438	0.207677	0.214593	0.215885	0.213874	0.212418	0.214051	0.21866	0.223283	0.22338	0.215475	0.199141	0.176664	0.151231	0.125618	0.102611	0.0858814	0.0783655
68	Fungi	0	0.0105776	0.0224393	0.0353668	0.048759	0.0620533	0.0750339	0.0877636	0.100289	0.112472	0.124125	0.135245	0.146113	0.15718	0.168876	0.181393	0.194477	0.207367	0.219011	0.228538	0.23572	0.240921	0.244398	0.245663	0.243916	0.239276	0.233362	0.22844	0.226078	0.226679	0.229938	0.235262	0.241779	0.248462	0.254594	0.260115	0.265284	0.269956	0.27322	0.273699	0.270043	0.261226	0.246713	0.226735	0.202556	0.176325	0.150271	0.125632
69	Bacteria	0	0.0098699	0.0209699	0.0335061	0.046696	0.0591917	0.070376	0.0805652	0.0897645	0.0969802	0.101185	0.102472	0.101892	0.100632	0.0996988	0.0999789	0.102014	0.105765	0.110819	0.116728	0.122932	0.12851	0.132447	0.134233	0.133939	0.131563	0.126901	0.120753	0.116214	0.117664	0.127557	0.144203	0.163047	0.179992	0.19352	0.204508	0.214863	0.226042	0.237977	0.248878	0.255998	0.256721	0.249297	0.233269	0.209838	0.182113	0.154629	0.131412
70	Bacteria	0	0.0173546	0.0367144	0.054747	0.0686947	0.078513	0.0863658	0.0941896	0.102399	0.110637	0.118483	0.12495	0.128376	0.127895	0.124938	0.122678	0.123927	0.129608	0.138889	0.150132	0.161614	0.171856	0.179737	0.184412	0.185338	0.182986	0.179707	0.179063	0.183226	0.190895	0.198553	0.204227	0.209643	0.218465	0.232856	0.251903	0.272465	0.290805	0.303892	0.310273	0.310184	0.304742	0.294957	0.281464	0.264944	0.246357	0.226359	0.204427
71	Bacteria	0	0.0131556	0.0282263	0.0428541	0.0550335	0.0645678	0.0726743	0.0803881	0.0877425	0.0942499	0.0994718	0.102962	0.104293	0.10369	0.102534	0.102817	0.105895	0.111791	0.11961	0.128368	0.137331	0.145771	0.152685	0.15685	0.157341	0.154392	0.149874	0.14652	0.146169	0.148704	0.152911	0.158374	0.166286	0.178291	0.194758	0.214178	0.233864	0.25109	0.263987	0.271879	0.274914	0.27327	0.266783	0.255311	0.23931	0.219906	0.198321	0.175234
72	Bacteria	0	0.0148682	0.0307889	0.0453095	0.0563942	0.0644536	0.0718114	0.0801551	0.0892741	0.0981311	0.105867	0.111347	0.11299	0.110189	0.104667	0.0998063	0.0985506	0.101851	0.108559	0.116358	0.123057	0.127638	0.130487	0.132531	0.134178	0.1355	0.137502	0.142316	0.151138	0.16203	0.170841	0.175053	0.176477	0.179802	0.188749	0.203725	0.222186	0.240311	0.25465	0.263389	0.266733	0.266082	0.262824	0.257956	0.2526	0.248174	0.245081	0.240971
73	Bacteria	0	0.0135206	0.0293005	0.0440338	0.0544236	0.0601199	0.0638399	0.0687175	0.076117	0.0855492	0.095307	0.1028	0.105521	0.102919	0.0973537	0.0927266	0.0919919	0.0958408	0.103158	0.112067	0.120607	0.1272	0.131156	0.132695	0.1324	0.131057	0.130352	0.132969	0.140693	0.152062	0.162834	0.1697	0.173394	0.177773	0.186226	0.199287	0.214865	0.229654	0.240452	0.245197	0.243531	0.236506	0.225798	0.213253	0.201001	0.19128	0.185131	0.180799
74	Bacteria	0	0.0142306	0.0307617	0.0470482	0.0602966	0.0698539	0.0774931	0.0853571	0.0942288	0.103708	0.113016	0.121105	0.126802	0.129735	0.131106	0.133079	0.137294	0.144073	0.152775	0.162369	0.171556	0.178811	0.182937	0.183684	0.181765	0.17857	0.176173	0.177102	0.182961	0.192753	0.203189	0.211488	0.217896	0.225145	0.235712	0.249913	0.265973	0.281032	0.292112	0.296906	0.29426	0.284105	0.267148	0.244862	0.219708	0.194906	0.17299	0.153792
75	Bacteria	0	0.0127737	0.026803	0.040104	0.0506146	0.0580482	0.0640605	0.070462	0.0776629	0.0848318	0.0908716	0.0949085	0.0964628	0.0959528	0.0950236	0.0958696	0.0999316	0.107224	0.116747	0.127175	0.13715	0.145439	0.151294	0.154659	0.155967	0.156028	0.156409	0.159451	0.166913	0.178237	0.190668	0.201672	0.211173	0.221209	0.233739	0.249068	0.265884	0.282024	0.295166	0.30335	0.305323	0.300638	0.289692	0.273849	0.255455	0.237287	0.221185	0.206656
76	Bacteria	0	0.0144801	0.0289984	0.0459138	0.066947	0.0901818	0.110693	0.123835	0.127298	0.121106	0.107695	0.0922097	0.0808901	0.0776885	0.0823445	0.0916022	0.101743	0.110187	0.11595	0.119555	0.122326	0.125157	0.127889	0.130045	0.131867	0.133896	0.135555	0.135405	0.13387	0.135176	0.144934	0.164881	0.190402	0.213568	0.228527	0.234694	0.236314	0.239461	0.248122	0.261533	0.274544	0.280395	0.273587	0.251483	0.214977	0.168758	0.120901	0.080929
77	Bacteria	0	0.00861203	0.0179398	0.0285435	0.0408481	0.0538375	0.0653118	0.0733508	0.0771532	0.0769981	0.0744197	0.072354	0.0740049	0.0809352	0.0924069	0.106481	0.121312	0.13553	0.148205	0.158971	0.167965	0.175251	0.18038	0.18286	0.183052	0.182128	0.180998	0.179876	0.179424	0.181958	0.190485	0.205932	0.225519	0.24423	0.258002	0.265937	0.270297	0.274674	0.281363	0.289476	0.295136	0.293392	0.280209	0.253516	0.213806	0.164788	0.113602	0.069307
78	Bacteria	0	0.0129403	0.0276264	0.0435233	0.0591947	0.072621	0.0822487	0.087722	0.0896414	0.0890493	0.0873749	0.0863566	0.0873636	0.0907856	0.0963564	0.103919	0.113532	0.124903	0.137082	0.148843	0.159241	0.167751	0.17414	0.178394	0.180755	0.181624	0.181544	0.181512	0.1833	0.189044	0.200045	0.21562	0.233104	0.249147	0.261424	0.269692	0.275658	0.281646	0.288695	0.295364	0.298229	0.293486	0.27825	0.251088	0.212551	0.166056	0.118028	0.0761323
79	Arthropod	0	0.0295303	0.0623453	0.0870224	0.0942972	0.0855427	0.0715804	0.0633631	0.0654287	0.0768131	0.0937464	0.110032	0.118461	0.115485	0.104502	0.093451	0.0893269	0.0949862	0.109387	0.128964	0.149017	0.165722	0.177857	0.186094	0.190857	0.192753	0.195862	0.207688	0.232022	0.261775	0.282348	0.28454	0.273397	0.26363	0.267722	0.288411	0.319087	0.348432	0.366057	0.367429	0.355469	0.337636	0.32133	0.311397	0.310502	0.319708	0.336329	0.350813
80	Arthropod	0	0.0306521	0.064561	0.091527	0.103331	0.101329	0.0951147	0.093903	0.10081	0.114127	0.129965	0.142458	0.144893	0.134107	0.113738	0.0920542	0.0766912	0.071374	0.0759064	0.0874157	0.101746	0.115363	0.126903	0.136515	0.143952	0.149145	0.155488	0.170033	0.196883	0.230033	0.255844	0.264841	0.260421	0.255353	0.261147	0.281071	0.310214	0.339318	0.359584	0.367127	0.364762	0.359725	0.359569	0.369572	0.392463	0.428225	0.471637	0.509695
81	Arthropod	0	0.0247193	0.0519279	0.0733608	0.0824006	0.0801445	0.0743512	0.0725731	0.0775202	0.0878899	0.100381	0.110027	0.111432	0.102418	0.0863888	0.0702161	0.0598612	0.0578667	0.0635999	0.0744581	0.0870684	0.0987603	0.108643	0.11692	0.123324	0.127651	0.132488	0.143433	0.163899	0.189569	0.210323	0.219224	0.218969	0.219054	0.227774	0.24714	0.273093	0.298444	0.316507	0.324444	0.324493	0.322052	0.322489	0.329372	0.344573	0.368264	0.396961	0.421296
82	Arthropod	0	0.0265292	0.0553943	0.0763886	0.0810593	0.0706326	0.0551433	0.0448075	0.0437818	0.0509452	0.0625668	0.0728718	0.0754039	0.067243	0.0519103	0.0370417	0.0293175	0.0315472	0.0429227	0.0602402	0.0790834	0.0956396	0.108443	0.117954	0.124579	0.128881	0.134586	0.14877	0.175349	0.208039	0.233022	0.240903	0.23537	0.22945	0.234684	0.254113	0.282437	0.309942	0.327424	0.330741	0.322529	0.309686	0.299148	0.295598	0.301734	0.318592	0.343368	0.366469
83	Arthropod	0	0.032917	0.0688665	0.0954106	0.102723	0.0926758	0.077172	0.0677709	0.0687623	0.0785883	0.0930604	0.105723	0.109118	0.0996706	0.0813493	0.0632059	0.0533624	0.0552256	0.0675595	0.0861542	0.105687	0.122043	0.134055	0.142606	0.148233	0.151607	0.157182	0.173235	0.204024	0.24163	0.26935	0.275916	0.265644	0.254006	0.254951	0.272602	0.3012	0.329505	0.346515	0.346888	0.333158	0.313128	0.295101	0.285019	0.286536	0.301315	0.326398	0.350589
84	Arthropod	0	0.0287572	0.0608959	0.0864868	0.0976558	0.0957377	0.0898651	0.088768	0.0953841	0.108074	0.123236	0.135686	0.139783	0.133254	0.119811	0.106856	0.100639	0.103556	0.114565	0.130608	0.147818	0.162979	0.174716	0.182976	0.187617	0.189144	0.191516	0.20188	0.224273	0.253279	0.276632	0.28605	0.284788	0.284013	0.293236	0.314528	0.343035	0.370281	0.388069	0.392291	0.384691	0.371049	0.357654	0.349164	0.348615	0.357462	0.373413	0.387701
85	Arthropod	0	0.00531315	0.0107968	0.0174671	0.0259012	0.0355887	0.0454752	0.0549974	0.0642695	0.0735239	0.0829559	0.0931182	0.104926	0.119005	0.135184	0.152643	0.170278	0.186899	0.201448	0.213351	0.222596	0.229283	0.233187	0.234001	0.232036	0.228414	0.224444	0.22104	0.218903	0.218999	0.222399	0.229474	0.239355	0.250306	0.260671	0.269677	0.277569	0.285078	0.292547	0.299161	0.302809	0.300784	0.290907	0.27234	0.245794	0.213411	0.178553	0.14511
86	Arthropod	0	0.00733147	0.0143763	0.0218757	0.0305879	0.0404599	0.0508402	0.0614575	0.0727821	0.0853341	0.098954	0.112911	0.126615	0.140161	0.154224	0.169456	0.185863	0.202672	0.218814	0.233488	0.246144	0.255998	0.26197	0.263487	0.261316	0.257519	0.254538	0.254146	0.256889	0.262286	0.269578	0.278313	0.288169	0.298487	0.308341	0.317123	0.324829	0.331648	0.337264	0.340373	0.33877	0.330132	0.313121	0.288016	0.256547	0.221423	0.185901	0.153098
87	Arthropod	0	0.00896923	0.0187142	0.028369	0.0371541	0.0448747	0.0518624	0.0586853	0.0660077	0.0743448	0.0836192	0.093167	0.102516	0.112065	0.122739	0.135089	0.148916	0.163639	0.178638	0.193202	0.20649	0.217712	0.226118	0.230742	0.230699	0.226392	0.22036	0.216288	0.21663	0.220961	0.22657	0.230594	0.231882	0.231558	0.232263	0.236434	0.244605	0.255109	0.26541	0.273499	0.278068	0.277998	0.272222	0.259918	0.240671	0.214751	0.183499	0.149376
88	Arthropod	0	0.0120681	0.025919	0.0391696	0.0498503	0.0576139	0.0634719	0.068583	0.0735053	0.0783544	0.0831027	0.0875408	0.091385	0.0948692	0.0991768	0.105942	0.116107	0.12916	0.143433	0.157027	0.168621	0.177689	0.184216	0.188202	0.189552	0.188651	0.187026	0.18693	0.189736	0.194871	0.200715	0.206535	0.21316	0.221802	0.232787	0.245439	0.258515	0.270302	0.278707	0.281999	0.279621	0.271882	0.258659	0.23877	0.211189	0.176979	0.139694	0.103683
89	Arthropod	0	0.00497736	0.0100969	0.0155669	0.0219156	0.0291911	0.0368228	0.0441504	0.0507616	0.0564503	0.0613649	0.0663164	0.0725496	0.0809906	0.0918292	0.104738	0.119121	0.134035	0.14821	0.160489	0.170281	0.177548	0.182429	0.185013	0.185527	0.184646	0.18345	0.183014	0.184143	0.187505	0.193723	0.202967	0.214434	0.226471	0.237467	0.246728	0.254617	0.261818	0.268304	0.272801	0.273135	0.266997	0.252455	0.228284	0.194627	0.153931	0.111189	0.0726605
90	Arthropod	0	0.0291479	0.0674514	0.101471	0.11793	0.114949	0.102658	0.0928015	0.0901223	0.093211	0.0987067	0.101857	0.0963715	0.0784617	0.0515475	0.0250001	0.00780071	0.00382676	0.0117277	0.0266792	0.0422422	0.0535655	0.0605092	0.0660289	0.0709684	0.0737912	0.0773601	0.0914493	0.12258	0.161856	0.188756	0.190213	0.173771	0.160356	0.166791	0.196254	0.240265	0.28441	0.314	0.320519	0.306014	0.280895	0.256781	0.24103	0.236645	0.244413	0.261751	0.278925
91	Plant spore	0	0.0102802	0.0223361	0.0345809	0.0450734	0.0530706	0.059464	0.0656507	0.072258	0.0789632	0.08508	0.0899971	0.0933247	0.0951346	0.0962072	0.0977797	0.100833	0.105615	0.111785	0.118803	0.125976	0.132299	0.13669	0.138582	0.13828	0.1368	0.135618	0.136529	0.141084	0.149543	0.160476	0.171902	0.182984	0.194432	0.207416	0.22243	0.23897	0.255717	0.27081	0.282363	0.289098	0.290683	0.287628	0.281095	0.27276	0.264376	0.256687	0.24832
92	Plant spore	0	0.0115726	0.0247229	0.0371519	0.0463591	0.0518785	0.055725	0.0605564	0.0677755	0.0772524	0.0879944	0.0986282	0.107845	0.115195	0.12156	0.128529	0.13715	0.147342	0.158306	0.16916	0.179026	0.186938	0.192096	0.194258	0.193754	0.191414	0.188857	0.188549	0.192584	0.200811	0.210565	0.218994	0.225683	0.232712	0.242397	0.255351	0.270292	0.284875	0.296541	0.303246	0.303943	0.29852	0.28738	0.271363	0.252165	0.232429	0.214476	0.198399
93	Plant spore	0	0.0136093	0.0290789	0.0428075	0.0507487	0.0519206	0.0494387	0.0478105	0.0495686	0.0543305	0.0599094	0.0636286	0.0634022	0.0588504	0.0517418	0.0449867	0.0409195	0.0403799	0.0430398	0.0480668	0.054354	0.0606278	0.0658877	0.0697426	0.0722027	0.0735842	0.0751383	0.0793258	0.0882457	0.101197	0.114532	0.124861	0.132274	0.139929	0.150933	0.166141	0.184194	0.202501	0.218259	0.229555	0.236143	0.239139	0.240029	0.240075	0.240523	0.242751	0.247228	0.251804
94	Plant spore	0	0.00870636	0.0182784	0.0287057	0.0392454	0.0489719	0.0577392	0.0661839	0.0746778	0.0826086	0.0889028	0.093061	0.0955113	0.0971475	0.0987364	0.100598	0.102553	0.104203	0.105497	0.106977	0.109115	0.111385	0.112402	0.111204	0.108155	0.10448	0.101379	0.099938	0.101376	0.106501	0.114813	0.124679	0.134659	0.144372	0.154107	0.164176	0.174893	0.186631	0.199255	0.211475	0.22099	0.22541	0.223288	0.214777	0.201721	0.187037	0.17332	0.161248
95	Amoeba	0	0.0100327	0.0215086	0.0329824	0.0425988	0.0496562	0.0552657	0.0613931	0.069407	0.079458	0.0907452	0.102048	0.112312	0.121249	0.129547	0.13831	0.148165	0.158923	0.169992	0.180822	0.190815	0.199076	0.204657	0.207106	0.206687	0.204296	0.201562	0.200755	0.203804	0.210858	0.220054	0.229097	0.237125	0.244957	0.253868	0.264414	0.276151	0.287869	0.29794	0.304723	0.306824	0.303124	0.292848	0.276077	0.25439	0.230768	0.208222	0.187917
96	Amoeba	0	0.0258803	0.0548427	0.0774776	0.0856852	0.0800887	0.0695906	0.0637154	0.0668093	0.0784804	0.09579	0.113573	0.125553	0.128259	0.123971	0.118938	0.11897	0.126748	0.141827	0.161442	0.181433	0.197987	0.209473	0.216298	0.219169	0.219165	0.220298	0.229581	0.251026	0.2791	0.300941	0.307291	0.300838	0.293315	0.295765	0.31176	0.336965	0.36228	0.378177	0.379178	0.366138	0.344572	0.320879	0.299995	0.285571	0.280365	0.283976	0.289369
97	Amoeba	0	0.0318418	0.0670208	0.0934933	0.101145	0.0911141	0.0749165	0.0644763	0.0647627	0.0745867	0.089701	0.103444	0.108234	0.10048	0.0841582	0.0682101	0.0604728	0.0640006	0.0773362	0.0963062	0.115862	0.132239	0.144463	0.153303	0.158905	0.161481	0.165234	0.178653	0.206741	0.242529	0.269814	0.27699	0.267551	0.256321	0.257006	0.273717	0.300871	0.327603	0.343233	0.342352	0.327108	0.304893	0.283696	0.26921	0.265018	0.273182	0.291813	0.311277
98	Oomycete	0	0.0243677	0.0515862	0.0720215	0.0776997	0.0696327	0.0569254	0.04886	0.0492744	0.0573576	0.0700735	0.0825298	0.0889805	0.0865312	0.0779015	0.0695634	0.067266	0.0733069	0.0866606	0.104193	0.12198	0.136985	0.148249	0.156124	0.160578	0.161928	0.163865	0.173367	0.19436	0.221268	0.241663	0.247284	0.2418	0.237186	0.243791	0.264007	0.292508	0.319939	0.337464	0.340882	0.332137	0.317052	0.301572	0.289751	0.284138	0.286265	0.294746	0.302488
99	Oomycete	0	0.0265329	0.0561846	0.0788193	0.0861642	0.0792754	0.0674691	0.0602081	0.0615633	0.0711297	0.0862521	0.102035	0.112304	0.113663	0.108592	0.103592	0.104491	0.113601	0.129879	0.150209	0.170701	0.18829	0.201872	0.21154	0.217024	0.218583	0.220097	0.228838	0.248867	0.274515	0.293264	0.297037	0.28991	0.284166	0.290125	0.309893	0.337806	0.36424	0.380192	0.381418	0.369909	0.351581	0.332456	0.316606	0.306476	0.303405	0.305825	0.306552
100	Oomycete	0	0.0162369	0.0345233	0.048071	0.0513236	0.0450532	0.0356742	0.0297022	0.0298368	0.0354753	0.0443621	0.0529012	0.0569788	0.0546088	0.0478134	0.0412541	0.0390846	0.043069	0.0526824	0.0659027	0.0800178	0.0927111	0.102984	0.11083	0.116217	0.119514	0.123355	0.132475	0.149502	0.170761	0.188102	0.196161	0.197371	0.19948	0.209047	0.227431	0.251036	0.273673	0.289477	0.29564	0.293494	0.287047	0.280442	0.276526	0.277011	0.282758	0.292557	0.301338
101	Oomycete	0	0.0287095	0.0612061	0.0859965	0.0934697	0.0845996	0.0699449	0.0604372	0.0608772	0.0707513	0.0867083	0.102741	0.111566	0.109456	0.0997567	0.0905304	0.0888444	0.0973061	0.114364	0.136086	0.157844	0.176124	0.189793	0.199269	0.204679	0.206628	0.209537	0.221411	0.246513	0.278043	0.301437	0.307281	0.30019	0.29434	0.301731	0.324875	0.357243	0.387666	0.405658	0.40623	0.391662	0.368832	0.344797	0.324491	0.311279	0.307482	0.311914	0.316378
[truncated: 220 more columns]

## Sheet: D2 
ID Number in D1	Number	1450.150203	1452.014149	1453.878095	1455.742042	1457.605988	1459.469934	1461.333880	1463.197827	1465.061773	1466.925719	1468.789665	1470.653612	1472.517558	1474.381504	1476.245451	1478.109397	1479.973343	1481.837289	1483.701236	1485.565182	1487.429128	1489.293074	1491.157021	1493.020967	1494.884913	1496.748860	1498.612806	1500.476752	1502.340698	1504.204645	1506.068591	1507.932537	1509.796484	1511.660430	1513.524376	1515.388322	1517.252269	1519.116215	1520.980161	1522.844107	1524.708054	1526.572000	1528.435946	1530.299893	1532.163839	1534.027785	1535.891731	1537.755678
33	1	0	0.000552696	0	0.00146082	0.0112866	0.0282815	0.0469091	0.0622849	0.0732247	0.0811135	0.0879199	0.0959295	0.107702	0.124662	0.14576	0.168153	0.189159	0.20742	0.222713	0.235505	0.246699	0.256976	0.265863	0.271916	0.274155	0.272699	0.267552	0.257909	0.244467	0.232459	0.230223	0.242797	0.266909	0.293008	0.312142	0.321052	0.322323	0.321352	0.323014	0.32929	0.338399	0.345572	0.344978	0.331759	0.303482	0.261008	0.209308	0.15762
34	2	0	0.000589049	0	3.3728e-05	0.00938447	0.0272886	0.0479667	0.065382	0.076758	0.0824469	0.0848499	0.0881508	0.0970589	0.113893	0.136904	0.161872	0.185	0.204245	0.219089	0.230225	0.239155	0.246985	0.253255	0.256564	0.256401	0.253455	0.247771	0.237984	0.224167	0.211281	0.207676	0.218514	0.240802	0.265488	0.284175	0.293926	0.29724	0.299143	0.304017	0.313333	0.324801	0.333302	0.332999	0.319427	0.290767	0.248485	0.197953	0.148405
35	3	0	0.000632147	0	0.00100924	0.0114007	0.0304538	0.052188	0.0704683	0.0829134	0.0904045	0.095054	0.0997018	0.107814	0.121839	0.141391	0.163566	0.184936	0.203153	0.217442	0.228526	0.237997	0.246838	0.254223	0.258398	0.258847	0.256621	0.252128	0.244073	0.232399	0.22196	0.221089	0.234853	0.259899	0.286591	0.306011	0.315183	0.317197	0.317937	0.322345	0.331974	0.344397	0.354313	0.355444	0.342372	0.312027	0.265134	0.207759	0.151394
36	4	0	0.0058765	0.0121124	0.0196157	0.0289755	0.0397108	0.0505611	0.0605072	0.0695383	0.0785605	0.0886437	0.100314	0.113448	0.127721	0.143041	0.159526	0.177079	0.195104	0.212655	0.228783	0.242676	0.253565	0.26074	0.263825	0.263054	0.259271	0.253771	0.248192	0.244383	0.243905	0.247322	0.253904	0.262112	0.27051	0.278394	0.285806	0.293099	0.300415	0.307284	0.312496	0.314298	0.31077	0.300137	0.281188	0.25391	0.220009	0.18272	0.14579
37	5	0	0.00817482	0.0166268	0.0257676	0.0353823	0.0448553	0.0539114	0.062923	0.0725207	0.08305	0.094314	0.105677	0.11658	0.127238	0.138803	0.152609	0.169293	0.188697	0.210251	0.232961	0.255045	0.274125	0.288222	0.296769	0.300882	0.302984	0.306195	0.313558	0.326932	0.345867	0.367289	0.386544	0.399475	0.404271	0.402172	0.396896	0.392873	0.392861	0.396194	0.399142	0.397162	0.387028	0.367289	0.337904	0.300486	0.258782	0.217739	0.181137
38	6	0	0.0118107	0.0247849	0.0369295	0.0465164	0.0532391	0.0581837	0.0628402	0.0684755	0.0761116	0.0862013	0.0980293	0.110043	0.121268	0.132247	0.14439	0.15866	0.175031	0.192759	0.210585	0.226766	0.239504	0.247732	0.251364	0.250908	0.247392	0.242957	0.240799	0.243399	0.250392	0.25876	0.26558	0.270445	0.275164	0.281724	0.290881	0.302	0.313325	0.32235	0.326652	0.324772	0.316369	0.30167	0.281143	0.255853	0.22778	0.199101	0.170771
39	7	0	0.00867168	0.017703	0.0271352	0.03676	0.0463637	0.0558663	0.0652119	0.0743284	0.0832417	0.092045	0.100728	0.109315	0.118279	0.128553	0.140888	0.155285	0.171162	0.187851	0.204618	0.220282	0.233234	0.242188	0.246872	0.247938	0.246413	0.243587	0.241232	0.24128	0.244788	0.251288	0.259378	0.267881	0.276348	0.284847	0.293725	0.303502	0.314367	0.325373	0.334301	0.338577	0.336295	0.326357	0.308135	0.281722	0.248737	0.212481	0.176691
40	8	0	0.0115392	0.0233295	0.0334985	0.0408015	0.0456458	0.0497276	0.0546874	0.0613925	0.0701551	0.0807595	0.0921064	0.102611	0.111518	0.119657	0.128701	0.139906	0.153578	0.169204	0.18554	0.200743	0.212922	0.220889	0.224399	0.223888	0.220475	0.216369	0.214625	0.217482	0.224528	0.232919	0.239918	0.245214	0.250722	0.258531	0.269308	0.282148	0.295148	0.305992	0.31252	0.313287	0.307655	0.295356	0.276253	0.250995	0.221891	0.192343	0.164632
41	9	0	0.0102599	0.0213384	0.0318081	0.0406733	0.0480649	0.0549074	0.0620536	0.0700223	0.0793284	0.0903692	0.102764	0.115314	0.127079	0.138383	0.150584	0.164945	0.181761	0.200183	0.218481	0.234613	0.246952	0.254742	0.257915	0.256807	0.252441	0.247015	0.243503	0.244058	0.248576	0.255016	0.261321	0.266962	0.272828	0.28017	0.289756	0.301336	0.313333	0.323206	0.328629	0.328488	0.322724	0.311309	0.293793	0.27012	0.241705	0.211142	0.180497
42	10	0	0.0137129	0.0266916	0.0376156	0.0456034	0.0511646	0.055959	0.0615235	0.0686947	0.0779691	0.0892661	0.101064	0.110829	0.117151	0.121303	0.126456	0.135501	0.149518	0.167547	0.187101	0.205074	0.218995	0.228059	0.233019	0.235124	0.235648	0.23659	0.241018	0.251289	0.266373	0.281642	0.292237	0.296662	0.297097	0.297008	0.299034	0.30428	0.312214	0.320857	0.327691	0.330957	0.330192	0.325679	0.317796	0.30714	0.294788	0.281538	0.266422
43	11	0	0.00832804	0.0170784	0.0266704	0.0373272	0.0485108	0.0591292	0.0682208	0.0755309	0.081793	0.0886545	0.0980394	0.111037	0.127083	0.144202	0.160235	0.174051	0.185915	0.19691	0.207928	0.218888	0.228572	0.23517	0.237328	0.235066	0.229781	0.223384	0.217561	0.213883	0.214137	0.219633	0.229826	0.242069	0.253314	0.261996	0.268196	0.27259	0.27584	0.2786	0.281133	0.282456	0.280044	0.270784	0.252621	0.225751	0.192646	0.15717	0.123436
44	12	0	0.00498262	0.00986342	0.0159226	0.0243774	0.0353666	0.0475264	0.0586859	0.0672677	0.0734551	0.0793647	0.0879488	0.101115	0.118371	0.137157	0.154571	0.169031	0.180644	0.190414	0.199268	0.207622	0.215278	0.221373	0.224671	0.224387	0.22085	0.21534	0.209497	0.205114	0.204157	0.208203	0.217312	0.229584	0.242166	0.252759	0.260339	0.265058	0.267955	0.270489	0.273522	0.276137	0.275311	0.267089	0.248682	0.22014	0.184559	0.146953	0.112544
69	13	0	0.0098699	0.0209699	0.0335061	0.046696	0.0591917	0.070376	0.0805652	0.0897645	0.0969802	0.101185	0.102472	0.101892	0.100632	0.0996988	0.0999789	0.102014	0.105765	0.110819	0.116728	0.122932	0.12851	0.132447	0.134233	0.133939	0.131563	0.126901	0.120753	0.116214	0.117664	0.127557	0.144203	0.163047	0.179992	0.19352	0.204508	0.214863	0.226042	0.237977	0.248878	0.255998	0.256721	0.249297	0.233269	0.209838	0.182113	0.154629	0.131412
70	14	0	0.0173546	0.0367144	0.054747	0.0686947	0.078513	0.0863658	0.0941896	0.102399	0.110637	0.118483	0.12495	0.128376	0.127895	0.124938	0.122678	0.123927	0.129608	0.138889	0.150132	0.161614	0.171856	0.179737	0.184412	0.185338	0.182986	0.179707	0.179063	0.183226	0.190895	0.198553	0.204227	0.209643	0.218465	0.232856	0.251903	0.272465	0.290805	0.303892	0.310273	0.310184	0.304742	0.294957	0.281464	0.264944	0.246357	0.226359	0.204427
71	15	0	0.0131556	0.0282263	0.0428541	0.0550335	0.0645678	0.0726743	0.0803881	0.0877425	0.0942499	0.0994718	0.102962	0.104293	0.10369	0.102534	0.102817	0.105895	0.111791	0.11961	0.128368	0.137331	0.145771	0.152685	0.15685	0.157341	0.154392	0.149874	0.14652	0.146169	0.148704	0.152911	0.158374	0.166286	0.178291	0.194758	0.214178	0.233864	0.25109	0.263987	0.271879	0.274914	0.27327	0.266783	0.255311	0.23931	0.219906	0.198321	0.175234
72	16	0	0.0148682	0.0307889	0.0453095	0.0563942	0.0644536	0.0718114	0.0801551	0.0892741	0.0981311	0.105867	0.111347	0.11299	0.110189	0.104667	0.0998063	0.0985506	0.101851	0.108559	0.116358	0.123057	0.127638	0.130487	0.132531	0.134178	0.1355	0.137502	0.142316	0.151138	0.16203	0.170841	0.175053	0.176477	0.179802	0.188749	0.203725	0.222186	0.240311	0.25465	0.263389	0.266733	0.266082	0.262824	0.257956	0.2526	0.248174	0.245081	0.240971
73	17	0	0.0135206	0.0293005	0.0440338	0.0544236	0.0601199	0.0638399	0.0687175	0.076117	0.0855492	0.095307	0.1028	0.105521	0.102919	0.0973537	0.0927266	0.0919919	0.0958408	0.103158	0.112067	0.120607	0.1272	0.131156	0.132695	0.1324	0.131057	0.130352	0.132969	0.140693	0.152062	0.162834	0.1697	0.173394	0.177773	0.186226	0.199287	0.214865	0.229654	0.240452	0.245197	0.243531	0.236506	0.225798	0.213253	0.201001	0.19128	0.185131	0.180799
74	18	0	0.0142306	0.0307617	0.0470482	0.0602966	0.0698539	0.0774931	0.0853571	0.0942288	0.103708	0.113016	0.121105	0.126802	0.129735	0.131106	0.133079	0.137294	0.144073	0.152775	0.162369	0.171556	0.178811	0.182937	0.183684	0.181765	0.17857	0.176173	0.177102	0.182961	0.192753	0.203189	0.211488	0.217896	0.225145	0.235712	0.249913	0.265973	0.281032	0.292112	0.296906	0.29426	0.284105	0.267148	0.244862	0.219708	0.194906	0.17299	0.153792
75	19	0	0.0127737	0.026803	0.040104	0.0506146	0.0580482	0.0640605	0.070462	0.0776629	0.0848318	0.0908716	0.0949085	0.0964628	0.0959528	0.0950236	0.0958696	0.0999316	0.107224	0.116747	0.127175	0.13715	0.145439	0.151294	0.154659	0.155967	0.156028	0.156409	0.159451	0.166913	0.178237	0.190668	0.201672	0.211173	0.221209	0.233739	0.249068	0.265884	0.282024	0.295166	0.30335	0.305323	0.300638	0.289692	0.273849	0.255455	0.237287	0.221185	0.206656
76	20	0	0.0144801	0.0289984	0.0459138	0.066947	0.0901818	0.110693	0.123835	0.127298	0.121106	0.107695	0.0922097	0.0808901	0.0776885	0.0823445	0.0916022	0.101743	0.110187	0.11595	0.119555	0.122326	0.125157	0.127889	0.130045	0.131867	0.133896	0.135555	0.135405	0.13387	0.135176	0.144934	0.164881	0.190402	0.213568	0.228527	0.234694	0.236314	0.239461	0.248122	0.261533	0.274544	0.280395	0.273587	0.251483	0.214977	0.168758	0.120901	0.080929
77	21	0	0.00861203	0.0179398	0.0285435	0.0408481	0.0538375	0.0653118	0.0733508	0.0771532	0.0769981	0.0744197	0.072354	0.0740049	0.0809352	0.0924069	0.106481	0.121312	0.13553	0.148205	0.158971	0.167965	0.175251	0.18038	0.18286	0.183052	0.182128	0.180998	0.179876	0.179424	0.181958	0.190485	0.205932	0.225519	0.24423	0.258002	0.265937	0.270297	0.274674	0.281363	0.289476	0.295136	0.293392	0.280209	0.253516	0.213806	0.164788	0.113602	0.069307
78	22	0	0.0129403	0.0276264	0.0435233	0.0591947	0.072621	0.0822487	0.087722	0.0896414	0.0890493	0.0873749	0.0863566	0.0873636	0.0907856	0.0963564	0.103919	0.113532	0.124903	0.137082	0.148843	0.159241	0.167751	0.17414	0.178394	0.180755	0.181624	0.181544	0.181512	0.1833	0.189044	0.200045	0.21562	0.233104	0.249147	0.261424	0.269692	0.275658	0.281646	0.288695	0.295364	0.298229	0.293486	0.27825	0.251088	0.212551	0.166056	0.118028	0.0761323
[truncated: 222 more columns]

## Sheet: D3
ID Number in D1	Number	1450.150203	1452.014149	1453.878095	1455.742042	1457.605988	1459.469934	1461.333880	1463.197827	1465.061773	1466.925719	1468.789665	1470.653612	1472.517558	1474.381504	1476.245451	1478.109397	1479.973343	1481.837289	1483.701236	1485.565182	1487.429128	1489.293074	1491.157021	1493.020967	1494.884913	1496.748860	1498.612806	1500.476752	1502.340698	1504.204645	1506.068591	1507.932537	1509.796484	1511.660430	1513.524376	1515.388322	1517.252269	1519.116215	1520.980161	1522.844107	1524.708054	1526.572000	1528.435946	1530.299893	1532.163839	1534.027785	1535.891731	1537.755678
33	1	0	0.000552696	0	0.00146082	0.0112866	0.0282815	0.0469091	0.0622849	0.0732247	0.0811135	0.0879199	0.0959295	0.107702	0.124662	0.14576	0.168153	0.189159	0.20742	0.222713	0.235505	0.246699	0.256976	0.265863	0.271916	0.274155	0.272699	0.267552	0.257909	0.244467	0.232459	0.230223	0.242797	0.266909	0.293008	0.312142	0.321052	0.322323	0.321352	0.323014	0.32929	0.338399	0.345572	0.344978	0.331759	0.303482	0.261008	0.209308	0.15762
34	2	0	0.000589049	0	3.3728e-05	0.00938447	0.0272886	0.0479667	0.065382	0.076758	0.0824469	0.0848499	0.0881508	0.0970589	0.113893	0.136904	0.161872	0.185	0.204245	0.219089	0.230225	0.239155	0.246985	0.253255	0.256564	0.256401	0.253455	0.247771	0.237984	0.224167	0.211281	0.207676	0.218514	0.240802	0.265488	0.284175	0.293926	0.29724	0.299143	0.304017	0.313333	0.324801	0.333302	0.332999	0.319427	0.290767	0.248485	0.197953	0.148405
35	3	0	0.000632147	0	0.00100924	0.0114007	0.0304538	0.052188	0.0704683	0.0829134	0.0904045	0.095054	0.0997018	0.107814	0.121839	0.141391	0.163566	0.184936	0.203153	0.217442	0.228526	0.237997	0.246838	0.254223	0.258398	0.258847	0.256621	0.252128	0.244073	0.232399	0.22196	0.221089	0.234853	0.259899	0.286591	0.306011	0.315183	0.317197	0.317937	0.322345	0.331974	0.344397	0.354313	0.355444	0.342372	0.312027	0.265134	0.207759	0.151394
36	4	0	0.0058765	0.0121124	0.0196157	0.0289755	0.0397108	0.0505611	0.0605072	0.0695383	0.0785605	0.0886437	0.100314	0.113448	0.127721	0.143041	0.159526	0.177079	0.195104	0.212655	0.228783	0.242676	0.253565	0.26074	0.263825	0.263054	0.259271	0.253771	0.248192	0.244383	0.243905	0.247322	0.253904	0.262112	0.27051	0.278394	0.285806	0.293099	0.300415	0.307284	0.312496	0.314298	0.31077	0.300137	0.281188	0.25391	0.220009	0.18272	0.14579
37	5	0	0.00817482	0.0166268	0.0257676	0.0353823	0.0448553	0.0539114	0.062923	0.0725207	0.08305	0.094314	0.105677	0.11658	0.127238	0.138803	0.152609	0.169293	0.188697	0.210251	0.232961	0.255045	0.274125	0.288222	0.296769	0.300882	0.302984	0.306195	0.313558	0.326932	0.345867	0.367289	0.386544	0.399475	0.404271	0.402172	0.396896	0.392873	0.392861	0.396194	0.399142	0.397162	0.387028	0.367289	0.337904	0.300486	0.258782	0.217739	0.181137
38	6	0	0.0118107	0.0247849	0.0369295	0.0465164	0.0532391	0.0581837	0.0628402	0.0684755	0.0761116	0.0862013	0.0980293	0.110043	0.121268	0.132247	0.14439	0.15866	0.175031	0.192759	0.210585	0.226766	0.239504	0.247732	0.251364	0.250908	0.247392	0.242957	0.240799	0.243399	0.250392	0.25876	0.26558	0.270445	0.275164	0.281724	0.290881	0.302	0.313325	0.32235	0.326652	0.324772	0.316369	0.30167	0.281143	0.255853	0.22778	0.199101	0.170771
39	7	0	0.00867168	0.017703	0.0271352	0.03676	0.0463637	0.0558663	0.0652119	0.0743284	0.0832417	0.092045	0.100728	0.109315	0.118279	0.128553	0.140888	0.155285	0.171162	0.187851	0.204618	0.220282	0.233234	0.242188	0.246872	0.247938	0.246413	0.243587	0.241232	0.24128	0.244788	0.251288	0.259378	0.267881	0.276348	0.284847	0.293725	0.303502	0.314367	0.325373	0.334301	0.338577	0.336295	0.326357	0.308135	0.281722	0.248737	0.212481	0.176691
40	8	0	0.0115392	0.0233295	0.0334985	0.0408015	0.0456458	0.0497276	0.0546874	0.0613925	0.0701551	0.0807595	0.0921064	0.102611	0.111518	0.119657	0.128701	0.139906	0.153578	0.169204	0.18554	0.200743	0.212922	0.220889	0.224399	0.223888	0.220475	0.216369	0.214625	0.217482	0.224528	0.232919	0.239918	0.245214	0.250722	0.258531	0.269308	0.282148	0.295148	0.305992	0.31252	0.313287	0.307655	0.295356	0.276253	0.250995	0.221891	0.192343	0.164632
41	9	0	0.0102599	0.0213384	0.0318081	0.0406733	0.0480649	0.0549074	0.0620536	0.0700223	0.0793284	0.0903692	0.102764	0.115314	0.127079	0.138383	0.150584	0.164945	0.181761	0.200183	0.218481	0.234613	0.246952	0.254742	0.257915	0.256807	0.252441	0.247015	0.243503	0.244058	0.248576	0.255016	0.261321	0.266962	0.272828	0.28017	0.289756	0.301336	0.313333	0.323206	0.328629	0.328488	0.322724	0.311309	0.293793	0.27012	0.241705	0.211142	0.180497
42	10	0	0.0137129	0.0266916	0.0376156	0.0456034	0.0511646	0.055959	0.0615235	0.0686947	0.0779691	0.0892661	0.101064	0.110829	0.117151	0.121303	0.126456	0.135501	0.149518	0.167547	0.187101	0.205074	0.218995	0.228059	0.233019	0.235124	0.235648	0.23659	0.241018	0.251289	0.266373	0.281642	0.292237	0.296662	0.297097	0.297008	0.299034	0.30428	0.312214	0.320857	0.327691	0.330957	0.330192	0.325679	0.317796	0.30714	0.294788	0.281538	0.266422
43	11	0	0.00832804	0.0170784	0.0266704	0.0373272	0.0485108	0.0591292	0.0682208	0.0755309	0.081793	0.0886545	0.0980394	0.111037	0.127083	0.144202	0.160235	0.174051	0.185915	0.19691	0.207928	0.218888	0.228572	0.23517	0.237328	0.235066	0.229781	0.223384	0.217561	0.213883	0.214137	0.219633	0.229826	0.242069	0.253314	0.261996	0.268196	0.27259	0.27584	0.2786	0.281133	0.282456	0.280044	0.270784	0.252621	0.225751	0.192646	0.15717	0.123436
44	12	0	0.00498262	0.00986342	0.0159226	0.0243774	0.0353666	0.0475264	0.0586859	0.0672677	0.0734551	0.0793647	0.0879488	0.101115	0.118371	0.137157	0.154571	0.169031	0.180644	0.190414	0.199268	0.207622	0.215278	0.221373	0.224671	0.224387	0.22085	0.21534	0.209497	0.205114	0.204157	0.208203	0.217312	0.229584	0.242166	0.252759	0.260339	0.265058	0.267955	0.270489	0.273522	0.276137	0.275311	0.267089	0.248682	0.22014	0.184559	0.146953	0.112544
45	13	0	0.0136746	0.0293212	0.0430833	0.0511724	0.0531728	0.0522845	0.0523462	0.0552132	0.0606396	0.067282	0.0732357	0.0766218	0.0768246	0.0752933	0.0747914	0.0777405	0.0850878	0.0961746	0.109206	0.122	0.132877	0.141209	0.147074	0.150515	0.151782	0.152575	0.156152	0.164828	0.177121	0.188428	0.195338	0.198942	0.20353	0.212661	0.226829	0.243912	0.260644	0.273901	0.281773	0.284126	0.282105	0.277096	0.270204	0.262557	0.255464	0.24932	0.241922
46	14	0	0.0153876	0.0328237	0.0479566	0.0563176	0.0571836	0.0540938	0.0516279	0.0522936	0.0560366	0.0611311	0.0648856	0.0647042	0.0599524	0.0530019	0.0478904	0.0476662	0.0528939	0.0621944	0.0735489	0.0850743	0.0953546	0.103782	0.110561	0.116164	0.121201	0.127239	0.136985	0.152223	0.171234	0.189436	0.203618	0.215186	0.22859	0.247038	0.270219	0.29526	0.318596	0.337137	0.348989	0.353877	0.352806	0.347231	0.338706	0.32925	0.321345	0.316304	0.311974
47	15	0	0.0254556	0.0536496	0.0745879	0.0801098	0.0713745	0.0578472	0.0491659	0.0494261	0.0579264	0.0714947	0.0848611	0.0918988	0.0895962	0.0808378	0.0723537	0.0701024	0.0765669	0.0908839	0.10992	0.1295	0.146278	0.159231	0.168917	0.175467	0.179018	0.182783	0.193252	0.21408	0.239656	0.257725	0.260425	0.251937	0.244611	0.248854	0.266866	0.29309	0.318088	0.33322	0.334831	0.325572	0.311789	0.299456	0.292138	0.29159	0.298479	0.310545	0.319815
48	16	0	0.00708699	0.0160633	0.0270462	0.0390176	0.0505403	0.0606259	0.0690426	0.076209	0.0830214	0.090364	0.0982154	0.105321	0.11031	0.113329	0.116312	0.121424	0.129325	0.138985	0.148897	0.158092	0.165981	0.17156	0.173424	0.171044	0.166212	0.162711	0.163774	0.169445	0.17684	0.183522	0.190562	0.201696	0.219173	0.240725	0.260986	0.275927	0.285852	0.294331	0.304425	0.315666	0.324126	0.325274	0.317227	0.301894	0.283348	0.265019	0.24798
49	17	0	0.00720682	0.0165667	0.0281567	0.0406179	0.0520457	0.0613316	0.0686488	0.0750051	0.0816468	0.0895228	0.0986541	0.107953	0.116129	0.123038	0.130003	0.138638	0.149343	0.161017	0.172101	0.181623	0.18911	0.193709	0.194095	0.189865	0.183065	0.177727	0.177092	0.181045	0.186623	0.191498	0.196914	0.206767	0.223475	0.244889	0.265591	0.281273	0.291813	0.300282	0.309176	0.317486	0.320977	0.315281	0.299159	0.275407	0.248873	0.223486	0.200593
50	18	0	0.0127816	0.0298278	0.0499129	0.0701757	0.0882296	0.103545	0.117058	0.130306	0.144972	0.161825	0.178999	0.191979	0.196781	0.193546	0.186706	0.181554	0.180744	0.183625	0.188073	0.192378	0.195546	0.196481	0.193751	0.186929	0.178417	0.173338	0.176166	0.186519	0.198862	0.207695	0.213353	0.221927	0.23892	0.263474	0.289227	0.310256	0.325649	0.338778	0.353091	0.368694	0.382487	0.391493	0.396333	0.401305	0.410314	0.421829	0.427573
51	19	0	0.00673223	0.0138679	0.0212519	0.028824	0.0362954	0.0432487	0.0494835	0.0550215	0.0598626	0.0641109	0.0683946	0.0738485	0.0815095	0.0918012	0.104498	0.118848	0.133649	0.147543	0.1596	0.169636	0.177784	0.183807	0.187149	0.187775	0.186687	0.18539	0.184939	0.185746	0.188233	0.193319	0.201891	0.213686	0.226963	0.23949	0.249927	0.258372	0.265766	0.272758	0.278844	0.282236	0.280303	0.270208	0.249706	0.218286	0.17825	0.134717	0.0940788
52	20	0	0.00625094	0.0126123	0.019894	0.0285205	0.0379687	0.0471982	0.0553599	0.0619128	0.0664991	0.069309	0.0715365	0.0749982	0.0810884	0.0901318	0.101546	0.114299	0.12723	0.139295	0.149821	0.158575	0.165532	0.170555	0.173433	0.174286	0.173798	0.172941	0.172583	0.173592	0.177088	0.184103	0.194705	0.207603	0.220806	0.232785	0.243112	0.252285	0.260959	0.269087	0.275469	0.277884	0.273615	0.260054	0.235528	0.200382	0.157864	0.113878	0.0751413
53	21	0	0.0228486	0.048076	0.0674101	0.074168	0.0692638	0.0602462	0.0546133	0.0552021	0.0609739	0.0691363	0.0755559	0.0756971	0.0677301	0.0547298	0.0429264	0.0377774	0.0415716	0.0535195	0.0708677	0.090165	0.108764	0.125829	0.141629	0.156059	0.169138	0.183453	0.204198	0.234254	0.269157	0.299298	0.318616	0.330451	0.344229	0.367406	0.400701	0.438755	0.473424	0.497534	0.508147	0.507588	0.501352	0.494749	0.491065	0.491949	0.498163	0.508385	0.516925
54	22	0	0.0253731	0.0532729	0.0744379	0.0813029	0.0750278	0.0645419	0.0587485	0.0609838	0.0698297	0.0817408	0.0918035	0.0949149	0.0891616	0.078058	0.0683964	0.0658126	0.0722662	0.0864138	0.104991	0.124108	0.140743	0.15387	0.163826	0.170741	0.175049	0.180207	0.192668	0.216038	0.244969	0.267545	0.275733	0.272898	0.270493	0.278596	0.299713	0.328791	0.356628	0.374373	0.377851	0.369208	0.354489	0.339577	0.328159	0.32244	0.323956	0.331623	0.338659
55	23	0	0.0242594	0.0504478	0.070311	0.0773371	0.0728109	0.0647497	0.0608857	0.0637345	0.0714302	0.0803985	0.0864289	0.0857412	0.0775214	0.0654115	0.0555635	0.0530065	0.0596125	0.0743476	0.0943514	0.116089	0.136802	0.155542	0.172477	0.187353	0.200024	0.213072	0.231941	0.259812	0.292261	0.319419	0.334999	0.342457	0.351582	0.370057	0.398477	0.431234	0.46015	0.478339	0.483293	0.47771	0.467273	0.457323	0.451081	0.450069	0.454815	0.463594	0.470218
56	24	0	0.0463386	0.098283	0.136719	0.145425	0.12562	0.0947881	0.0715652	0.0644848	0.0728294	0.0906628	0.107287	0.109777	0.091452	0.0581628	0.0243465	0.00310249	0	0.0111344	0.0328726	0.057876	0.0804425	0.0986766	0.113063	0.123235	0.129149	0.136768	0.158115	0.199611	0.250152	0.286393	0.293745	0.280587	0.270279	0.281457	0.316457	0.36331	0.404059	0.4236	0.416774	0.390153	0.356769	0.328465	0.312206	0.311407	0.327611	0.357337	0.386503
57	25	0	0.0347254	0.0727896	0.100199	0.105824	0.0916594	0.0710024	0.0568387	0.0541314	0.0614624	0.0745065	0.0861702	0.0879708	0.0758214	0.054324	0.0337549	0.022972	0.0252556	0.0388558	0.0592211	0.0810151	0.100292	0.115968	0.128544	0.137579	0.142667	0.147931	0.162237	0.190611	0.225518	0.250805	0.256849	0.250315	0.247873	0.26207	0.293531	0.332817	0.366454	0.383073	0.378421	0.356956	0.328601	0.30327	0.287439	0.284082	0.293454	0.311232	0.325505
58	26	0	0.0281472	0.0598435	0.0841262	0.0914985	0.0825865	0.0675475	0.057192	0.0563257	0.0642296	0.0771735	0.0889446	0.0923777	0.0840384	0.0676032	0.051485	0.043108	0.0453487	0.056763	0.0733899	0.0906122	0.105178	0.116467	0.125343	0.13185	0.135806	0.140504	0.153177	0.178106	0.209012	0.231632	0.236282	0.227073	0.21797	0.221207	0.239802	0.267885	0.29509	0.311695	0.31323	0.302257	0.285907	0.271417	0.263465	0.264396	0.274973	0.292595	0.30828
59	27	0	0.0131482	0.0275579	0.0405494	0.0506161	0.0583743	0.0654385	0.0726511	0.0796801	0.0858365	0.0905143	0.0929605	0.0925446	0.0897696	0.0867291	0.0861678	0.0899708	0.0983475	0.109947	0.122455	0.13345	0.14142	0.146266	0.148699	0.149253	0.148443	0.147948	0.15054	0.157747	0.167823	0.177095	0.183651	0.189137	0.196866	0.208896	0.224975	0.243136	0.260468	0.273906	0.281361	0.282477	0.27824	0.269912	0.258388	0.244335	0.228477	0.211302	0.192529
60	28	0	0.024281	0.0513886	0.0748778	0.0893972	0.0952392	0.0974519	0.100446	0.10451	0.107242	0.106234	0.0994986	0.0853578	0.0641724	0.0398786	0.0184278	0.0045109	0	0.0039867	0.0144496	0.0271257	0.0375962	0.0438528	0.0467597	0.0480366	0.0491478	0.0525293	0.0617846	0.0783313	0.0980832	0.113652	0.121126	0.123993	0.129825	0.143949	0.16649	0.193467	0.219002	0.237504	0.246094	0.245783	0.23979	0.230593	0.218902	0.205321	0.192067	0.181784	0.174297
61	29	0	0.0271708	0.057249	0.0805289	0.0892861	0.0849793	0.0769271	0.074122	0.0798258	0.0927197	0.109294	0.123951	0.130155	0.124794	0.111382	0.0978445	0.0912129	0.0943422	0.106111	0.12304	0.140884	0.156335	0.168181	0.176549	0.181295	0.182778	0.184881	0.194813	0.21661	0.244609	0.266251	0.273328	0.269758	0.2677	0.277402	0.30092	0.332562	0.362752	0.382649	0.388285	0.381976	0.369928	0.358402	0.351723	0.352601	0.362283	0.378224	0.391336
62	30	0	0.0127336	0.0276641	0.0426467	0.0551351	0.0642247	0.0714331	0.0791922	0.0887259	0.0995905	0.110794	0.12166	0.131737	0.140712	0.148846	0.157164	0.166879	0.178571	0.191795	0.205235	0.217166	0.226058	0.231208	0.233018	0.232647	0.231436	0.230783	0.232305	0.237305	0.245497	0.254522	0.261368	0.264636	0.265486	0.266618	0.270372	0.277217	0.285314	0.291448	0.292955	0.289106	0.28076	0.268952	0.254095	0.236547	0.217642	0.199677	0.184262
63	31	0	0.00115755	0	0	0.000784092	0.0125898	0.0283432	0.0418095	0.0499795	0.0517351	0.0479445	0.0430071	0.0432184	0.05186	0.0665656	0.0817408	0.0926002	0.0970577	0.0957701	0.0918065	0.0892961	0.0905153	0.0940182	0.0966386	0.0970798	0.0958221	0.0915316	0.0807233	0.0636901	0.049407	0.0508146	0.073509	0.110062	0.145792	0.169083	0.177196	0.175741	0.174506	0.1817	0.198884	0.220023	0.235536	0.237778	0.223744	0.194401	0.153434	0.107928	0.06898
64	32	0	0.00362635	0	0	0.0123316	0.046141	0.0914446	0.134275	0.165974	0.184512	0.192466	0.196967	0.20837	0.23434	0.274192	0.31954	0.359819	0.38722	0.398929	0.397698	0.390495	0.38442	0.382431	0.383395	0.385878	0.389397	0.390833	0.382928	0.361157	0.332901	0.315777	0.323098	0.351166	0.382204	0.398774	0.394912	0.376892	0.35732	0.347657	0.352058	0.365441	0.377102	0.376758	0.358349	0.320213	0.264056	0.196282	0.130928
65	33	0	0.00185402	0.00187325	0.00363983	0.0111383	0.0252129	0.0427957	0.0595298	0.0725552	0.0811639	0.0863787	0.0907685	0.0977637	0.109788	0.126709	0.146165	0.165073	0.180827	0.191953	0.198667	0.202795	0.206439	0.210335	0.213748	0.215948	0.217126	0.217436	0.215948	0.211928	0.207433	0.207288	0.21514	0.229599	0.244999	0.255879	0.260525	0.261016	0.260963	0.263096	0.267783	0.272854	0.274764	0.27027	0.257492	0.235929	0.206241	0.170862	0.13496
66	34	0	0.0105185	0.0219432	0.0347944	0.0495014	0.0657496	0.0823016	0.0975838	0.110561	0.121195	0.130234	0.138598	0.146915	0.155462	0.164414	0.174031	0.18448	0.195526	0.206535	0.216822	0.22585	0.233094	0.238004	0.240331	0.24038	0.238771	0.23612	0.233263	0.231647	0.232968	0.238068	0.246171	0.255287	0.263358	0.269176	0.272566	0.274035	0.274261	0.273513	0.271083	0.265301	0.254499	0.23819	0.217179	0.192635	0.165493	0.136905	0.108829
67	35	0	0.0220283	0.0479614	0.0791847	0.112444	0.141557	0.162764	0.177025	0.187146	0.194685	0.200209	0.204529	0.20825	0.211136	0.213059	0.21484	0.217282	0.220134	0.222939	0.226158	0.230069	0.233033	0.232501	0.227934	0.221324	0.214329	0.206468	0.197496	0.190474	0.190116	0.197438	0.207677	0.214593	0.215885	0.213874	0.212418	0.214051	0.21866	0.223283	0.22338	0.215475	0.199141	0.176664	0.151231	0.125618	0.102611	0.0858814	0.0783655
68	36	0	0.0105776	0.0224393	0.0353668	0.048759	0.0620533	0.0750339	0.0877636	0.100289	0.112472	0.124125	0.135245	0.146113	0.15718	0.168876	0.181393	0.194477	0.207367	0.219011	0.228538	0.23572	0.240921	0.244398	0.245663	0.243916	0.239276	0.233362	0.22844	0.226078	0.226679	0.229938	0.235262	0.241779	0.248462	0.254594	0.260115	0.265284	0.269956	0.27322	0.273699	0.270043	0.261226	0.246713	0.226735	0.202556	0.176325	0.150271	0.125632
[truncated: 222 more columns]

## Sheet: D4
ID Number in D1	Number	1450.150203	1452.014149	1453.878095	1455.742042	1457.605988	1459.469934	1461.333880	1463.197827	1465.061773	1466.925719	1468.789665	1470.653612	1472.517558	1474.381504	1476.245451	1478.109397	1479.973343	1481.837289	1483.701236	1485.565182	1487.429128	1489.293074	1491.157021	1493.020967	1494.884913	1496.748860	1498.612806	1500.476752	1502.340698	1504.204645	1506.068591	1507.932537	1509.796484	1511.660430	1513.524376	1515.388322	1517.252269	1519.116215	1520.980161	1522.844107	1524.708054	1526.572000	1528.435946	1530.299893	1532.163839	1534.027785	1535.891731	1537.755678
33	1	0	0.000552696	0	0.00146082	0.0112866	0.0282815	0.0469091	0.0622849	0.0732247	0.0811135	0.0879199	0.0959295	0.107702	0.124662	0.14576	0.168153	0.189159	0.20742	0.222713	0.235505	0.246699	0.256976	0.265863	0.271916	0.274155	0.272699	0.267552	0.257909	0.244467	0.232459	0.230223	0.242797	0.266909	0.293008	0.312142	0.321052	0.322323	0.321352	0.323014	0.32929	0.338399	0.345572	0.344978	0.331759	0.303482	0.261008	0.209308	0.15762
34	2	0	0.000589049	0	3.3728e-05	0.00938447	0.0272886	0.0479667	0.065382	0.076758	0.0824469	0.0848499	0.0881508	0.0970589	0.113893	0.136904	0.161872	0.185	0.204245	0.219089	0.230225	0.239155	0.246985	0.253255	0.256564	0.256401	0.253455	0.247771	0.237984	0.224167	0.211281	0.207676	0.218514	0.240802	0.265488	0.284175	0.293926	0.29724	0.299143	0.304017	0.313333	0.324801	0.333302	0.332999	0.319427	0.290767	0.248485	0.197953	0.148405
35	3	0	0.000632147	0	0.00100924	0.0114007	0.0304538	0.052188	0.0704683	0.0829134	0.0904045	0.095054	0.0997018	0.107814	0.121839	0.141391	0.163566	0.184936	0.203153	0.217442	0.228526	0.237997	0.246838	0.254223	0.258398	0.258847	0.256621	0.252128	0.244073	0.232399	0.22196	0.221089	0.234853	0.259899	0.286591	0.306011	0.315183	0.317197	0.317937	0.322345	0.331974	0.344397	0.354313	0.355444	0.342372	0.312027	0.265134	0.207759	0.151394
36	4	0	0.0058765	0.0121124	0.0196157	0.0289755	0.0397108	0.0505611	0.0605072	0.0695383	0.0785605	0.0886437	0.100314	0.113448	0.127721	0.143041	0.159526	0.177079	0.195104	0.212655	0.228783	0.242676	0.253565	0.26074	0.263825	0.263054	0.259271	0.253771	0.248192	0.244383	0.243905	0.247322	0.253904	0.262112	0.27051	0.278394	0.285806	0.293099	0.300415	0.307284	0.312496	0.314298	0.31077	0.300137	0.281188	0.25391	0.220009	0.18272	0.14579
37	5	0	0.00817482	0.0166268	0.0257676	0.0353823	0.0448553	0.0539114	0.062923	0.0725207	0.08305	0.094314	0.105677	0.11658	0.127238	0.138803	0.152609	0.169293	0.188697	0.210251	0.232961	0.255045	0.274125	0.288222	0.296769	0.300882	0.302984	0.306195	0.313558	0.326932	0.345867	0.367289	0.386544	0.399475	0.404271	0.402172	0.396896	0.392873	0.392861	0.396194	0.399142	0.397162	0.387028	0.367289	0.337904	0.300486	0.258782	0.217739	0.181137
38	6	0	0.0118107	0.0247849	0.0369295	0.0465164	0.0532391	0.0581837	0.0628402	0.0684755	0.0761116	0.0862013	0.0980293	0.110043	0.121268	0.132247	0.14439	0.15866	0.175031	0.192759	0.210585	0.226766	0.239504	0.247732	0.251364	0.250908	0.247392	0.242957	0.240799	0.243399	0.250392	0.25876	0.26558	0.270445	0.275164	0.281724	0.290881	0.302	0.313325	0.32235	0.326652	0.324772	0.316369	0.30167	0.281143	0.255853	0.22778	0.199101	0.170771
39	7	0	0.00867168	0.017703	0.0271352	0.03676	0.0463637	0.0558663	0.0652119	0.0743284	0.0832417	0.092045	0.100728	0.109315	0.118279	0.128553	0.140888	0.155285	0.171162	0.187851	0.204618	0.220282	0.233234	0.242188	0.246872	0.247938	0.246413	0.243587	0.241232	0.24128	0.244788	0.251288	0.259378	0.267881	0.276348	0.284847	0.293725	0.303502	0.314367	0.325373	0.334301	0.338577	0.336295	0.326357	0.308135	0.281722	0.248737	0.212481	0.176691
40	8	0	0.0115392	0.0233295	0.0334985	0.0408015	0.0456458	0.0497276	0.0546874	0.0613925	0.0701551	0.0807595	0.0921064	0.102611	0.111518	0.119657	0.128701	0.139906	0.153578	0.169204	0.18554	0.200743	0.212922	0.220889	0.224399	0.223888	0.220475	0.216369	0.214625	0.217482	0.224528	0.232919	0.239918	0.245214	0.250722	0.258531	0.269308	0.282148	0.295148	0.305992	0.31252	0.313287	0.307655	0.295356	0.276253	0.250995	0.221891	0.192343	0.164632
41	9	0	0.0102599	0.0213384	0.0318081	0.0406733	0.0480649	0.0549074	0.0620536	0.0700223	0.0793284	0.0903692	0.102764	0.115314	0.127079	0.138383	0.150584	0.164945	0.181761	0.200183	0.218481	0.234613	0.246952	0.254742	0.257915	0.256807	0.252441	0.247015	0.243503	0.244058	0.248576	0.255016	0.261321	0.266962	0.272828	0.28017	0.289756	0.301336	0.313333	0.323206	0.328629	0.328488	0.322724	0.311309	0.293793	0.27012	0.241705	0.211142	0.180497
42	10	0	0.0137129	0.0266916	0.0376156	0.0456034	0.0511646	0.055959	0.0615235	0.0686947	0.0779691	0.0892661	0.101064	0.110829	0.117151	0.121303	0.126456	0.135501	0.149518	0.167547	0.187101	0.205074	0.218995	0.228059	0.233019	0.235124	0.235648	0.23659	0.241018	0.251289	0.266373	0.281642	0.292237	0.296662	0.297097	0.297008	0.299034	0.30428	0.312214	0.320857	0.327691	0.330957	0.330192	0.325679	0.317796	0.30714	0.294788	0.281538	0.266422
43	11	0	0.00832804	0.0170784	0.0266704	0.0373272	0.0485108	0.0591292	0.0682208	0.0755309	0.081793	0.0886545	0.0980394	0.111037	0.127083	0.144202	0.160235	0.174051	0.185915	0.19691	0.207928	0.218888	0.228572	0.23517	0.237328	0.235066	0.229781	0.223384	0.217561	0.213883	0.214137	0.219633	0.229826	0.242069	0.253314	0.261996	0.268196	0.27259	0.27584	0.2786	0.281133	0.282456	0.280044	0.270784	0.252621	0.225751	0.192646	0.15717	0.123436
44	12	0	0.00498262	0.00986342	0.0159226	0.0243774	0.0353666	0.0475264	0.0586859	0.0672677	0.0734551	0.0793647	0.0879488	0.101115	0.118371	0.137157	0.154571	0.169031	0.180644	0.190414	0.199268	0.207622	0.215278	0.221373	0.224671	0.224387	0.22085	0.21534	0.209497	0.205114	0.204157	0.208203	0.217312	0.229584	0.242166	0.252759	0.260339	0.265058	0.267955	0.270489	0.273522	0.276137	0.275311	0.267089	0.248682	0.22014	0.184559	0.146953	0.112544
45	13	0	0.0136746	0.0293212	0.0430833	0.0511724	0.0531728	0.0522845	0.0523462	0.0552132	0.0606396	0.067282	0.0732357	0.0766218	0.0768246	0.0752933	0.0747914	0.0777405	0.0850878	0.0961746	0.109206	0.122	0.132877	0.141209	0.147074	0.150515	0.151782	0.152575	0.156152	0.164828	0.177121	0.188428	0.195338	0.198942	0.20353	0.212661	0.226829	0.243912	0.260644	0.273901	0.281773	0.284126	0.282105	0.277096	0.270204	0.262557	0.255464	0.24932	0.241922
46	14	0	0.0153876	0.0328237	0.0479566	0.0563176	0.0571836	0.0540938	0.0516279	0.0522936	0.0560366	0.0611311	0.0648856	0.0647042	0.0599524	0.0530019	0.0478904	0.0476662	0.0528939	0.0621944	0.0735489	0.0850743	0.0953546	0.103782	0.110561	0.116164	0.121201	0.127239	0.136985	0.152223	0.171234	0.189436	0.203618	0.215186	0.22859	0.247038	0.270219	0.29526	0.318596	0.337137	0.348989	0.353877	0.352806	0.347231	0.338706	0.32925	0.321345	0.316304	0.311974
47	15	0	0.0254556	0.0536496	0.0745879	0.0801098	0.0713745	0.0578472	0.0491659	0.0494261	0.0579264	0.0714947	0.0848611	0.0918988	0.0895962	0.0808378	0.0723537	0.0701024	0.0765669	0.0908839	0.10992	0.1295	0.146278	0.159231	0.168917	0.175467	0.179018	0.182783	0.193252	0.21408	0.239656	0.257725	0.260425	0.251937	0.244611	0.248854	0.266866	0.29309	0.318088	0.33322	0.334831	0.325572	0.311789	0.299456	0.292138	0.29159	0.298479	0.310545	0.319815
48	16	0	0.00708699	0.0160633	0.0270462	0.0390176	0.0505403	0.0606259	0.0690426	0.076209	0.0830214	0.090364	0.0982154	0.105321	0.11031	0.113329	0.116312	0.121424	0.129325	0.138985	0.148897	0.158092	0.165981	0.17156	0.173424	0.171044	0.166212	0.162711	0.163774	0.169445	0.17684	0.183522	0.190562	0.201696	0.219173	0.240725	0.260986	0.275927	0.285852	0.294331	0.304425	0.315666	0.324126	0.325274	0.317227	0.301894	0.283348	0.265019	0.24798
49	17	0	0.00720682	0.0165667	0.0281567	0.0406179	0.0520457	0.0613316	0.0686488	0.0750051	0.0816468	0.0895228	0.0986541	0.107953	0.116129	0.123038	0.130003	0.138638	0.149343	0.161017	0.172101	0.181623	0.18911	0.193709	0.194095	0.189865	0.183065	0.177727	0.177092	0.181045	0.186623	0.191498	0.196914	0.206767	0.223475	0.244889	0.265591	0.281273	0.291813	0.300282	0.309176	0.317486	0.320977	0.315281	0.299159	0.275407	0.248873	0.223486	0.200593
50	18	0	0.0127816	0.0298278	0.0499129	0.0701757	0.0882296	0.103545	0.117058	0.130306	0.144972	0.161825	0.178999	0.191979	0.196781	0.193546	0.186706	0.181554	0.180744	0.183625	0.188073	0.192378	0.195546	0.196481	0.193751	0.186929	0.178417	0.173338	0.176166	0.186519	0.198862	0.207695	0.213353	0.221927	0.23892	0.263474	0.289227	0.310256	0.325649	0.338778	0.353091	0.368694	0.382487	0.391493	0.396333	0.401305	0.410314	0.421829	0.427573
51	19	0	0.00673223	0.0138679	0.0212519	0.028824	0.0362954	0.0432487	0.0494835	0.0550215	0.0598626	0.0641109	0.0683946	0.0738485	0.0815095	0.0918012	0.104498	0.118848	0.133649	0.147543	0.1596	0.169636	0.177784	0.183807	0.187149	0.187775	0.186687	0.18539	0.184939	0.185746	0.188233	0.193319	0.201891	0.213686	0.226963	0.23949	0.249927	0.258372	0.265766	0.272758	0.278844	0.282236	0.280303	0.270208	0.249706	0.218286	0.17825	0.134717	0.0940788
52	20	0	0.00625094	0.0126123	0.019894	0.0285205	0.0379687	0.0471982	0.0553599	0.0619128	0.0664991	0.069309	0.0715365	0.0749982	0.0810884	0.0901318	0.101546	0.114299	0.12723	0.139295	0.149821	0.158575	0.165532	0.170555	0.173433	0.174286	0.173798	0.172941	0.172583	0.173592	0.177088	0.184103	0.194705	0.207603	0.220806	0.232785	0.243112	0.252285	0.260959	0.269087	0.275469	0.277884	0.273615	0.260054	0.235528	0.200382	0.157864	0.113878	0.0751413
53	21	0	0.0228486	0.048076	0.0674101	0.074168	0.0692638	0.0602462	0.0546133	0.0552021	0.0609739	0.0691363	0.0755559	0.0756971	0.0677301	0.0547298	0.0429264	0.0377774	0.0415716	0.0535195	0.0708677	0.090165	0.108764	0.125829	0.141629	0.156059	0.169138	0.183453	0.204198	0.234254	0.269157	0.299298	0.318616	0.330451	0.344229	0.367406	0.400701	0.438755	0.473424	0.497534	0.508147	0.507588	0.501352	0.494749	0.491065	0.491949	0.498163	0.508385	0.516925
54	22	0	0.0253731	0.0532729	0.0744379	0.0813029	0.0750278	0.0645419	0.0587485	0.0609838	0.0698297	0.0817408	0.0918035	0.0949149	0.0891616	0.078058	0.0683964	0.0658126	0.0722662	0.0864138	0.104991	0.124108	0.140743	0.15387	0.163826	0.170741	0.175049	0.180207	0.192668	0.216038	0.244969	0.267545	0.275733	0.272898	0.270493	0.278596	0.299713	0.328791	0.356628	0.374373	0.377851	0.369208	0.354489	0.339577	0.328159	0.32244	0.323956	0.331623	0.338659
55	23	0	0.0242594	0.0504478	0.070311	0.0773371	0.0728109	0.0647497	0.0608857	0.0637345	0.0714302	0.0803985	0.0864289	0.0857412	0.0775214	0.0654115	0.0555635	0.0530065	0.0596125	0.0743476	0.0943514	0.116089	0.136802	0.155542	0.172477	0.187353	0.200024	0.213072	0.231941	0.259812	0.292261	0.319419	0.334999	0.342457	0.351582	0.370057	0.398477	0.431234	0.46015	0.478339	0.483293	0.47771	0.467273	0.457323	0.451081	0.450069	0.454815	0.463594	0.470218
56	24	0	0.0463386	0.098283	0.136719	0.145425	0.12562	0.0947881	0.0715652	0.0644848	0.0728294	0.0906628	0.107287	0.109777	0.091452	0.0581628	0.0243465	0.00310249	0	0.0111344	0.0328726	0.057876	0.0804425	0.0986766	0.113063	0.123235	0.129149	0.136768	0.158115	0.199611	0.250152	0.286393	0.293745	0.280587	0.270279	0.281457	0.316457	0.36331	0.404059	0.4236	0.416774	0.390153	0.356769	0.328465	0.312206	0.311407	0.327611	0.357337	0.386503
57	25	0	0.0347254	0.0727896	0.100199	0.105824	0.0916594	0.0710024	0.0568387	0.0541314	0.0614624	0.0745065	0.0861702	0.0879708	0.0758214	0.054324	0.0337549	0.022972	0.0252556	0.0388558	0.0592211	0.0810151	0.100292	0.115968	0.128544	0.137579	0.142667	0.147931	0.162237	0.190611	0.225518	0.250805	0.256849	0.250315	0.247873	0.26207	0.293531	0.332817	0.366454	0.383073	0.378421	0.356956	0.328601	0.30327	0.287439	0.284082	0.293454	0.311232	0.325505
58	26	0	0.0281472	0.0598435	0.0841262	0.0914985	0.0825865	0.0675475	0.057192	0.0563257	0.0642296	0.0771735	0.0889446	0.0923777	0.0840384	0.0676032	0.051485	0.043108	0.0453487	0.056763	0.0733899	0.0906122	0.105178	0.116467	0.125343	0.13185	0.135806	0.140504	0.153177	0.178106	0.209012	0.231632	0.236282	0.227073	0.21797	0.221207	0.239802	0.267885	0.29509	0.311695	0.31323	0.302257	0.285907	0.271417	0.263465	0.264396	0.274973	0.292595	0.30828
59	27	0	0.0131482	0.0275579	0.0405494	0.0506161	0.0583743	0.0654385	0.0726511	0.0796801	0.0858365	0.0905143	0.0929605	0.0925446	0.0897696	0.0867291	0.0861678	0.0899708	0.0983475	0.109947	0.122455	0.13345	0.14142	0.146266	0.148699	0.149253	0.148443	0.147948	0.15054	0.157747	0.167823	0.177095	0.183651	0.189137	0.196866	0.208896	0.224975	0.243136	0.260468	0.273906	0.281361	0.282477	0.27824	0.269912	0.258388	0.244335	0.228477	0.211302	0.192529
60	28	0	0.024281	0.0513886	0.0748778	0.0893972	0.0952392	0.0974519	0.100446	0.10451	0.107242	0.106234	0.0994986	0.0853578	0.0641724	0.0398786	0.0184278	0.0045109	0	0.0039867	0.0144496	0.0271257	0.0375962	0.0438528	0.0467597	0.0480366	0.0491478	0.0525293	0.0617846	0.0783313	0.0980832	0.113652	0.121126	0.123993	0.129825	0.143949	0.16649	0.193467	0.219002	0.237504	0.246094	0.245783	0.23979	0.230593	0.218902	0.205321	0.192067	0.181784	0.174297
61	29	0	0.0271708	0.057249	0.0805289	0.0892861	0.0849793	0.0769271	0.074122	0.0798258	0.0927197	0.109294	0.123951	0.130155	0.124794	0.111382	0.0978445	0.0912129	0.0943422	0.106111	0.12304	0.140884	0.156335	0.168181	0.176549	0.181295	0.182778	0.184881	0.194813	0.21661	0.244609	0.266251	0.273328	0.269758	0.2677	0.277402	0.30092	0.332562	0.362752	0.382649	0.388285	0.381976	0.369928	0.358402	0.351723	0.352601	0.362283	0.378224	0.391336
62	30	0	0.0127336	0.0276641	0.0426467	0.0551351	0.0642247	0.0714331	0.0791922	0.0887259	0.0995905	0.110794	0.12166	0.131737	0.140712	0.148846	0.157164	0.166879	0.178571	0.191795	0.205235	0.217166	0.226058	0.231208	0.233018	0.232647	0.231436	0.230783	0.232305	0.237305	0.245497	0.254522	0.261368	0.264636	0.265486	0.266618	0.270372	0.277217	0.285314	0.291448	0.292955	0.289106	0.28076	0.268952	0.254095	0.236547	0.217642	0.199677	0.184262
63	31	0	0.00115755	0	0	0.000784092	0.0125898	0.0283432	0.0418095	0.0499795	0.0517351	0.0479445	0.0430071	0.0432184	0.05186	0.0665656	0.0817408	0.0926002	0.0970577	0.0957701	0.0918065	0.0892961	0.0905153	0.0940182	0.0966386	0.0970798	0.0958221	0.0915316	0.0807233	0.0636901	0.049407	0.0508146	0.073509	0.110062	0.145792	0.169083	0.177196	0.175741	0.174506	0.1817	0.198884	0.220023	0.235536	0.237778	0.223744	0.194401	0.153434	0.107928	0.06898
64	32	0	0.00362635	0	0	0.0123316	0.046141	0.0914446	0.134275	0.165974	0.184512	0.192466	0.196967	0.20837	0.23434	0.274192	0.31954	0.359819	0.38722	0.398929	0.397698	0.390495	0.38442	0.382431	0.383395	0.385878	0.389397	0.390833	0.382928	0.361157	0.332901	0.315777	0.323098	0.351166	0.382204	0.398774	0.394912	0.376892	0.35732	0.347657	0.352058	0.365441	0.377102	0.376758	0.358349	0.320213	0.264056	0.196282	0.130928
65	33	0	0.00185402	0.00187325	0.00363983	0.0111383	0.0252129	0.0427957	0.0595298	0.0725552	0.0811639	0.0863787	0.0907685	0.0977637	0.109788	0.126709	0.146165	0.165073	0.180827	0.191953	0.198667	0.202795	0.206439	0.210335	0.213748	0.215948	0.217126	0.217436	0.215948	0.211928	0.207433	0.207288	0.21514	0.229599	0.244999	0.255879	0.260525	0.261016	0.260963	0.263096	0.267783	0.272854	0.274764	0.27027	0.257492	0.235929	0.206241	0.170862	0.13496
66	34	0	0.0105185	0.0219432	0.0347944	0.0495014	0.0657496	0.0823016	0.0975838	0.110561	0.121195	0.130234	0.138598	0.146915	0.155462	0.164414	0.174031	0.18448	0.195526	0.206535	0.216822	0.22585	0.233094	0.238004	0.240331	0.24038	0.238771	0.23612	0.233263	0.231647	0.232968	0.238068	0.246171	0.255287	0.263358	0.269176	0.272566	0.274035	0.274261	0.273513	0.271083	0.265301	0.254499	0.23819	0.217179	0.192635	0.165493	0.136905	0.108829
67	35	0	0.0220283	0.0479614	0.0791847	0.112444	0.141557	0.162764	0.177025	0.187146	0.194685	0.200209	0.204529	0.20825	0.211136	0.213059	0.21484	0.217282	0.220134	0.222939	0.226158	0.230069	0.233033	0.232501	0.227934	0.221324	0.214329	0.206468	0.197496	0.190474	0.190116	0.197438	0.207677	0.214593	0.215885	0.213874	0.212418	0.214051	0.21866	0.223283	0.22338	0.215475	0.199141	0.176664	0.151231	0.125618	0.102611	0.0858814	0.0783655
68	36	0	0.0105776	0.0224393	0.0353668	0.048759	0.0620533	0.0750339	0.0877636	0.100289	0.112472	0.124125	0.135245	0.146113	0.15718	0.168876	0.181393	0.194477	0.207367	0.219011	0.228538	0.23572	0.240921	0.244398	0.245663	0.243916	0.239276	0.233362	0.22844	0.226078	0.226679	0.229938	0.235262	0.241779	0.248462	0.254594	0.260115	0.265284	0.269956	0.27322	0.273699	0.270043	0.261226	0.246713	0.226735	0.202556	0.176325	0.150271	0.125632
79	37	0	0.0295303	0.0623453	0.0870224	0.0942972	0.0855427	0.0715804	0.0633631	0.0654287	0.0768131	0.0937464	0.110032	0.118461	0.115485	0.104502	0.093451	0.0893269	0.0949862	0.109387	0.128964	0.149017	0.165722	0.177857	0.186094	0.190857	0.192753	0.195862	0.207688	0.232022	0.261775	0.282348	0.28454	0.273397	0.26363	0.267722	0.288411	0.319087	0.348432	0.366057	0.367429	0.355469	0.337636	0.32133	0.311397	0.310502	0.319708	0.336329	0.350813
80	38	0	0.0306521	0.064561	0.091527	0.103331	0.101329	0.0951147	0.093903	0.10081	0.114127	0.129965	0.142458	0.144893	0.134107	0.113738	0.0920542	0.0766912	0.071374	0.0759064	0.0874157	0.101746	0.115363	0.126903	0.136515	0.143952	0.149145	0.155488	0.170033	0.196883	0.230033	0.255844	0.264841	0.260421	0.255353	0.261147	0.281071	0.310214	0.339318	0.359584	0.367127	0.364762	0.359725	0.359569	0.369572	0.392463	0.428225	0.471637	0.509695
81	39	0	0.0247193	0.0519279	0.0733608	0.0824006	0.0801445	0.0743512	0.0725731	0.0775202	0.0878899	0.100381	0.110027	0.111432	0.102418	0.0863888	0.0702161	0.0598612	0.0578667	0.0635999	0.0744581	0.0870684	0.0987603	0.108643	0.11692	0.123324	0.127651	0.132488	0.143433	0.163899	0.189569	0.210323	0.219224	0.218969	0.219054	0.227774	0.24714	0.273093	0.298444	0.316507	0.324444	0.324493	0.322052	0.322489	0.329372	0.344573	0.368264	0.396961	0.421296
82	40	0	0.0265292	0.0553943	0.0763886	0.0810593	0.0706326	0.0551433	0.0448075	0.0437818	0.0509452	0.0625668	0.0728718	0.0754039	0.067243	0.0519103	0.0370417	0.0293175	0.0315472	0.0429227	0.0602402	0.0790834	0.0956396	0.108443	0.117954	0.124579	0.128881	0.134586	0.14877	0.175349	0.208039	0.233022	0.240903	0.23537	0.22945	0.234684	0.254113	0.282437	0.309942	0.327424	0.330741	0.322529	0.309686	0.299148	0.295598	0.301734	0.318592	0.343368	0.366469
83	41	0	0.032917	0.0688665	0.0954106	0.102723	0.0926758	0.077172	0.0677709	0.0687623	0.0785883	0.0930604	0.105723	0.109118	0.0996706	0.0813493	0.0632059	0.0533624	0.0552256	0.0675595	0.0861542	0.105687	0.122043	0.134055	0.142606	0.148233	0.151607	0.157182	0.173235	0.204024	0.24163	0.26935	0.275916	0.265644	0.254006	0.254951	0.272602	0.3012	0.329505	0.346515	0.346888	0.333158	0.313128	0.295101	0.285019	0.286536	0.301315	0.326398	0.350589
84	42	0	0.0287572	0.0608959	0.0864868	0.0976558	0.0957377	0.0898651	0.088768	0.0953841	0.108074	0.123236	0.135686	0.139783	0.133254	0.119811	0.106856	0.100639	0.103556	0.114565	0.130608	0.147818	0.162979	0.174716	0.182976	0.187617	0.189144	0.191516	0.20188	0.224273	0.253279	0.276632	0.28605	0.284788	0.284013	0.293236	0.314528	0.343035	0.370281	0.388069	0.392291	0.384691	0.371049	0.357654	0.349164	0.348615	0.357462	0.373413	0.387701
85	43	0	0.00531315	0.0107968	0.0174671	0.0259012	0.0355887	0.0454752	0.0549974	0.0642695	0.0735239	0.0829559	0.0931182	0.104926	0.119005	0.135184	0.152643	0.170278	0.186899	0.201448	0.213351	0.222596	0.229283	0.233187	0.234001	0.232036	0.228414	0.224444	0.22104	0.218903	0.218999	0.222399	0.229474	0.239355	0.250306	0.260671	0.269677	0.277569	0.285078	0.292547	0.299161	0.302809	0.300784	0.290907	0.27234	0.245794	0.213411	0.178553	0.14511
86	44	0	0.00733147	0.0143763	0.0218757	0.0305879	0.0404599	0.0508402	0.0614575	0.0727821	0.0853341	0.098954	0.112911	0.126615	0.140161	0.154224	0.169456	0.185863	0.202672	0.218814	0.233488	0.246144	0.255998	0.26197	0.263487	0.261316	0.257519	0.254538	0.254146	0.256889	0.262286	0.269578	0.278313	0.288169	0.298487	0.308341	0.317123	0.324829	0.331648	0.337264	0.340373	0.33877	0.330132	0.313121	0.288016	0.256547	0.221423	0.185901	0.153098
87	45	0	0.00896923	0.0187142	0.028369	0.0371541	0.0448747	0.0518624	0.0586853	0.0660077	0.0743448	0.0836192	0.093167	0.102516	0.112065	0.122739	0.135089	0.148916	0.163639	0.178638	0.193202	0.20649	0.217712	0.226118	0.230742	0.230699	0.226392	0.22036	0.216288	0.21663	0.220961	0.22657	0.230594	0.231882	0.231558	0.232263	0.236434	0.244605	0.255109	0.26541	0.273499	0.278068	0.277998	0.272222	0.259918	0.240671	0.214751	0.183499	0.149376
88	46	0	0.0120681	0.025919	0.0391696	0.0498503	0.0576139	0.0634719	0.068583	0.0735053	0.0783544	0.0831027	0.0875408	0.091385	0.0948692	0.0991768	0.105942	0.116107	0.12916	0.143433	0.157027	0.168621	0.177689	0.184216	0.188202	0.189552	0.188651	0.187026	0.18693	0.189736	0.194871	0.200715	0.206535	0.21316	0.221802	0.232787	0.245439	0.258515	0.270302	0.278707	0.281999	0.279621	0.271882	0.258659	0.23877	0.211189	0.176979	0.139694	0.103683
89	47	0	0.00497736	0.0100969	0.0155669	0.0219156	0.0291911	0.0368228	0.0441504	0.0507616	0.0564503	0.0613649	0.0663164	0.0725496	0.0809906	0.0918292	0.104738	0.119121	0.134035	0.14821	0.160489	0.170281	0.177548	0.182429	0.185013	0.185527	0.184646	0.18345	0.183014	0.184143	0.187505	0.193723	0.202967	0.214434	0.226471	0.237467	0.246728	0.254617	0.261818	0.268304	0.272801	0.273135	0.266997	0.252455	0.228284	0.194627	0.153931	0.111189	0.0726605
90	48	0	0.0291479	0.0674514	0.101471	0.11793	0.114949	0.102658	0.0928015	0.0901223	0.093211	0.0987067	0.101857	0.0963715	0.0784617	0.0515475	0.0250001	0.00780071	0.00382676	0.0117277	0.0266792	0.0422422	0.0535655	0.0605092	0.0660289	0.0709684	0.0737912	0.0773601	0.0914493	0.12258	0.161856	0.188756	0.190213	0.173771	0.160356	0.166791	0.196254	0.240265	0.28441	0.314	0.320519	0.306014	0.280895	0.256781	0.24103	0.236645	0.244413	0.261751	0.278925
[truncated: 222 more columns]

## Sheet: D5
ID Number in D1	Number	1450.150203	1452.014149	1453.878095	1455.742042	1457.605988	1459.469934	1461.333880	1463.197827	1465.061773	1466.925719	1468.789665	1470.653612	1472.517558	1474.381504	1476.245451	1478.109397	1479.973343	1481.837289	1483.701236	1485.565182	1487.429128	1489.293074	1491.157021	1493.020967	1494.884913	1496.748860	1498.612806	1500.476752	1502.340698	1504.204645	1506.068591	1507.932537	1509.796484	1511.660430	1513.524376	1515.388322	1517.252269	1519.116215	1520.980161	1522.844107	1524.708054	1526.572000	1528.435946	1530.299893	1532.163839	1534.027785	1535.891731	1537.755678
0	1	0	0.000669642	0	0.0027532	0.0132614	0.03122	0.0519983	0.0707507	0.0853862	0.0961481	0.104256	0.111691	0.120948	0.133666	0.149483	0.166525	0.182748	0.196784	0.208238	0.217821	0.226881	0.236074	0.244389	0.25001	0.25217	0.25145	0.248102	0.241377	0.231869	0.22415	0.225146	0.238497	0.26076	0.283739	0.300328	0.308386	0.310472	0.311163	0.31425	0.320933	0.329305	0.335027	0.332878	0.318582	0.290208	0.248945	0.199629	0.15064
1	2	0	0.012082	0.0255362	0.0375419	0.0454963	0.0492891	0.0512568	0.0539364	0.0582695	0.0637272	0.0692439	0.0737164	0.0763781	0.0774849	0.0785643	0.0815262	0.0873533	0.0956424	0.105217	0.11493	0.123955	0.131743	0.138042	0.142826	0.146079	0.147951	0.149462	0.152607	0.158881	0.167509	0.175894	0.182363	0.188101	0.195927	0.207571	0.222449	0.238509	0.253487	0.265567	0.273683	0.277627	0.277809	0.274816	0.269128	0.261224	0.251694	0.240717	0.227175
2	3	0	0.0133216	0.0294737	0.0458659	0.0600782	0.0716843	0.0822304	0.0934359	0.105435	0.116323	0.123093	0.123519	0.118018	0.110023	0.10418	0.103674	0.108845	0.11778	0.127806	0.136645	0.143018	0.146854	0.148999	0.150388	0.151334	0.151791	0.152386	0.154709	0.160007	0.167701	0.175811	0.18312	0.190623	0.20062	0.214589	0.231998	0.250681	0.267919	0.281328	0.289403	0.291793	0.289228	0.282995	0.274174	0.26325	0.250267	0.235018	0.217027
3	4	0	0.0128546	0.0276266	0.0420245	0.0538543	0.0627566	0.0703433	0.0786457	0.0886428	0.100013	0.111624	0.122103	0.130552	0.137304	0.143876	0.151867	0.161816	0.173091	0.184558	0.19514	0.203975	0.21054	0.214813	0.217122	0.217753	0.216995	0.215833	0.216254	0.220185	0.227897	0.237829	0.248302	0.259177	0.2716	0.28643	0.303289	0.320804	0.337182	0.350463	0.358741	0.360658	0.355913	0.345308	0.330331	0.312684	0.293963	0.275167	0.256054
4	5	0	0.00909483	0.019145	0.0287715	0.0370659	0.0438039	0.0493342	0.0544818	0.0603816	0.0678538	0.0766148	0.0853324	0.0928463	0.099382	0.106384	0.115154	0.125732	0.136914	0.147042	0.154854	0.159964	0.162766	0.163899	0.163791	0.16271	0.161132	0.159935	0.160182	0.162601	0.167337	0.174332	0.183869	0.196376	0.211597	0.228296	0.245034	0.261046	0.276041	0.289217	0.298783	0.30268	0.299807	0.290598	0.276553	0.259229	0.239402	0.216914	0.191396
5	6	0	0.00329021	0.00848524	0.0174827	0.0300385	0.0435876	0.0553008	0.0642124	0.0713735	0.0785613	0.0871343	0.0974455	0.108665	0.119436	0.129281	0.1393	0.151021	0.164536	0.178153	0.18994	0.199169	0.205866	0.209413	0.208546	0.203285	0.196388	0.191985	0.192345	0.196184	0.200585	0.204636	0.210928	0.223145	0.241914	0.26293	0.279574	0.288046	0.290265	0.291733	0.29624	0.302011	0.302421	0.290546	0.263991	0.226392	0.184975	0.146728	0.115966
6	7	0	0.00726072	0.0157662	0.0254992	0.0356138	0.0449383	0.0527946	0.0593669	0.0654853	0.0722137	0.0803415	0.0897845	0.0994406	0.108036	0.115376	0.122721	0.131721	0.142916	0.155257	0.167014	0.176959	0.184579	0.18936	0.190477	0.187677	0.182414	0.177615	0.175764	0.177088	0.179869	0.182825	0.18711	0.195545	0.209549	0.226937	0.243158	0.254926	0.262584	0.268986	0.276193	0.283036	0.285465	0.279236	0.262796	0.238261	0.209998	0.182166	0.157027
7	8	0	0.00243593	0.00576795	0.0124606	0.0235076	0.0372369	0.0504237	0.0605845	0.0672446	0.0716338	0.0757508	0.0813804	0.0892309	0.0987674	0.109076	0.119851	0.131304	0.143187	0.154386	0.163753	0.171002	0.1763	0.179053	0.177953	0.172786	0.165764	0.160228	0.1579	0.157908	0.158832	0.161281	0.167892	0.180719	0.198643	0.217195	0.231138	0.238146	0.240598	0.243577	0.250351	0.25915	0.263952	0.258436	0.239974	0.210821	0.176284	0.141972	0.112172
8	9	0	0.0123604	0.0244954	0.0349456	0.043103	0.0497281	0.0561181	0.0628432	0.0696472	0.0763946	0.0834497	0.0909762	0.0984264	0.105123	0.111152	0.117418	0.124861	0.133701	0.143375	0.153003	0.161809	0.169236	0.174808	0.177978	0.178239	0.175757	0.172125	0.170024	0.17147	0.176256	0.182578	0.189296	0.197191	0.207857	0.22181	0.2379	0.254086	0.268465	0.279858	0.287876	0.292528	0.293707	0.291013	0.283998	0.272496	0.256695	0.236847	0.213124
9	10	0	0.00932667	0.0176011	0.0242292	0.0294849	0.0344207	0.0399738	0.0460829	0.0519043	0.0568444	0.0610702	0.0650016	0.0687195	0.0721594	0.0757114	0.0803044	0.0867603	0.09506	0.104253	0.11308	0.120687	0.126787	0.131274	0.133756	0.133604	0.130712	0.126386	0.123153	0.123193	0.126917	0.133392	0.142025	0.153253	0.167428	0.183608	0.199834	0.214366	0.226485	0.236236	0.243682	0.248364	0.249345	0.245623	0.236517	0.221861	0.201985	0.177533	0.149349
10	11	0	0.00922601	0.018804	0.0278876	0.0360529	0.0435388	0.0507725	0.0578073	0.0645196	0.0712385	0.0786903	0.0871574	0.096039	0.104486	0.112304	0.12007	0.128493	0.137799	0.147669	0.157577	0.167089	0.175832	0.183277	0.188631	0.191116	0.19064	0.188386	0.186537	0.187031	0.190434	0.196227	0.204115	0.214562	0.227863	0.243092	0.25833	0.271862	0.283031	0.292087	0.299386	0.304698	0.307065	0.305186	0.297933	0.284763	0.265906	0.242299	0.215311
11	12	0	0.00647784	0.0143191	0.0223609	0.0296419	0.0359905	0.0417546	0.0473852	0.0534481	0.0606895	0.0696717	0.0803485	0.0922444	0.105077	0.11903	0.134362	0.150885	0.167856	0.184312	0.199419	0.212579	0.223313	0.23098	0.234673	0.233771	0.228998	0.22282	0.218359	0.217568	0.220275	0.224838	0.229566	0.233742	0.237841	0.243162	0.250909	0.261014	0.271723	0.280589	0.285926	0.287171	0.283963	0.275207	0.25921	0.234907	0.203235	0.167437	0.131797
12	13	0	0.0073707	0.0155795	0.0239001	0.0317572	0.0387293	0.0445001	0.0491923	0.0537992	0.0599121	0.0686987	0.0802159	0.0938306	0.109086	0.12588	0.14393	0.162353	0.179988	0.196102	0.210711	0.22416	0.236287	0.245906	0.251168	0.250837	0.245712	0.238876	0.234206	0.2341	0.238168	0.243856	0.248312	0.250117	0.250021	0.250496	0.254244	0.262308	0.273217	0.28392	0.291611	0.29477	0.292819	0.28515	0.270625	0.248125	0.217847	0.18212	0.144814
13	14	0	0.00674854	0.0133035	0.0192287	0.0249203	0.0309266	0.0373482	0.0438984	0.0502445	0.056256	0.0622882	0.0693764	0.0788323	0.0913609	0.10659	0.123453	0.14085	0.157886	0.173818	0.18813	0.200719	0.21176	0.221141	0.228165	0.232022	0.23255	0.230407	0.226689	0.222807	0.220854	0.223489	0.23255	0.247317	0.264343	0.279402	0.29003	0.296638	0.301472	0.306453	0.311631	0.315128	0.313966	0.304926	0.285352	0.254255	0.213364	0.167248	0.122137
14	15	0	0.00588465	0.0115511	0.0169327	0.0225078	0.0287587	0.0357403	0.0431117	0.0502931	0.0566405	0.0619181	0.0667859	0.0725619	0.0803288	0.0903514	0.102246	0.115369	0.128963	0.142268	0.15476	0.166263	0.176664	0.18549	0.191938	0.195431	0.196138	0.194941	0.193068	0.191926	0.193092	0.198021	0.207314	0.220078	0.234121	0.247047	0.257486	0.265602	0.272532	0.27916	0.285208	0.289164	0.28865	0.280725	0.262454	0.232342	0.191988	0.146489	0.102906
15	16	0	0.000676996	0	0.00150212	0.0101319	0.0257813	0.0437786	0.058944	0.0687117	0.0728414	0.0725362	0.0709184	0.0726826	0.0813719	0.0967913	0.115406	0.132974	0.146768	0.156263	0.162746	0.168289	0.174212	0.180047	0.18435	0.186589	0.18735	0.186299	0.181334	0.171721	0.16203	0.160839	0.173793	0.198036	0.224005	0.242414	0.24988	0.249752	0.249079	0.254022	0.266128	0.281614	0.293705	0.295689	0.282696	0.252352	0.205683	0.148726	0.0930451
16	17	0	0.0217997	0.0463756	0.0654053	0.0718267	0.0663148	0.0566155	0.0507021	0.0518684	0.0593696	0.0704658	0.080737	0.0851146	0.0813296	0.0723149	0.0642511	0.0623087	0.0682286	0.0807273	0.0968845	0.113367	0.127714	0.139218	0.148231	0.154681	0.158589	0.162714	0.17275	0.192133	0.216484	0.235651	0.242955	0.24169	0.241906	0.251953	0.273328	0.301176	0.327489	0.344824	0.34967	0.343731	0.332019	0.319583	0.309717	0.304337	0.30463	0.309562	0.31335
17	18	0	0.029065	0.061186	0.0850194	0.091309	0.0814825	0.0665636	0.0577003	0.0591889	0.0691659	0.0827995	0.0935692	0.0950528	0.0850662	0.068091	0.0524078	0.0447304	0.0473837	0.0589392	0.0758603	0.0938685	0.109572	0.121788	0.130846	0.136699	0.139504	0.142897	0.154151	0.177401	0.206438	0.227525	0.231723	0.223624	0.217105	0.223871	0.24623	0.277602	0.307016	0.324472	0.32572	0.313935	0.296814	0.281747	0.27313	0.272868	0.281389	0.29597	0.307835
18	19	0	0.00884874	0.0176476	0.0265887	0.0362618	0.0471734	0.0593001	0.0720598	0.0845358	0.0957873	0.105312	0.113417	0.12109	0.129452	0.139261	0.15079	0.163911	0.178223	0.193161	0.208032	0.221871	0.233305	0.24081	0.243487	0.241763	0.237342	0.232403	0.228722	0.227237	0.228221	0.231795	0.238246	0.247696	0.259481	0.272102	0.284039	0.294546	0.303614	0.311248	0.31688	0.319351	0.317144	0.30859	0.292228	0.267541	0.235677	0.199483	0.162554
19	20	0	0.000389193	0.000742318	0.00417718	0.0128013	0.0255497	0.0392433	0.0514292	0.0614707	0.0696017	0.0764927	0.0839322	0.0945733	0.110036	0.129408	0.149813	0.168203	0.182765	0.193401	0.201409	0.20838	0.214782	0.219534	0.221203	0.219549	0.215464	0.209512	0.201454	0.191999	0.184596	0.184205	0.193431	0.20997	0.228072	0.242409	0.250963	0.255368	0.259305	0.266	0.276013	0.286515	0.292594	0.289608	0.27498	0.248646	0.212833	0.172097	0.133014
20	21	0	0.00140287	0.00232091	0.00555068	0.0133784	0.0253887	0.0389638	0.0516887	0.0627438	0.0725138	0.0820609	0.0931822	0.107945	0.127273	0.149985	0.173464	0.195245	0.21407	0.229987	0.243826	0.256308	0.267076	0.274593	0.27747	0.276029	0.272114	0.267245	0.261614	0.255441	0.250885	0.251556	0.259576	0.273312	0.288306	0.300353	0.307929	0.312456	0.316829	0.323249	0.331521	0.338808	0.340938	0.334185	0.31636	0.286988	0.24741	0.201478	0.155794
21	22	0	0.00517349	0.0105734	0.0195807	0.0349297	0.056203	0.0798257	0.101414	0.118203	0.129729	0.13692	0.140859	0.142328	0.142221	0.142008	0.143438	0.147545	0.153884	0.160751	0.16621	0.169084	0.169209	0.167072	0.163532	0.159783	0.156893	0.154836	0.152349	0.148611	0.145222	0.145835	0.153247	0.166927	0.183514	0.199426	0.212919	0.224314	0.234938	0.245631	0.255587	0.262306	0.262843	0.255481	0.240602	0.220261	0.196924	0.172562	0.148799
22	23	0	0.0078609	0.0158142	0.0254694	0.0381048	0.0533315	0.0690697	0.0828606	0.0933901	0.100966	0.106718	0.111508	0.11564	0.119388	0.123561	0.129352	0.137483	0.147414	0.157484	0.166022	0.172319	0.176574	0.179202	0.180429	0.180428	0.179504	0.177986	0.176155	0.174568	0.174431	0.177252	0.183786	0.19343	0.204784	0.216622	0.228278	0.239484	0.250057	0.259485	0.266539	0.269369	0.266258	0.256455	0.240483	0.219777	0.195966	0.170437	0.144546
23	24	0	0.00503376	0.00955057	0.0153613	0.0243728	0.0367165	0.0504354	0.0628682	0.072218	0.0780741	0.0810565	0.0823737	0.0835358	0.0859828	0.0906393	0.0977175	0.1068	0.116926	0.126711	0.134767	0.140262	0.143084	0.143531	0.142085	0.139491	0.136721	0.134502	0.132967	0.132184	0.133106	0.137596	0.147016	0.160866	0.177031	0.193256	0.20829	0.221977	0.234711	0.246696	0.257178	0.264195	0.265263	0.258578	0.243914	0.222761	0.197706	0.171633	0.147298
24	25	0	0.0108993	0.0234368	0.0356287	0.0456584	0.0535175	0.0608345	0.0691775	0.0788146	0.0887724	0.0973674	0.10272	0.103678	0.10089	0.0968434	0.0944468	0.0953855	0.0996427	0.10621	0.113974	0.122026	0.129575	0.135866	0.140254	0.142449	0.143042	0.143922	0.147664	0.155694	0.16687	0.17839	0.188498	0.19811	0.209657	0.224715	0.242926	0.26255	0.281433	0.29769	0.310195	0.318768	0.323814	0.325818	0.325243	0.32278	0.31927	0.314802	0.30778
25	26	0	0.0145864	0.0311001	0.0466264	0.0586569	0.0674648	0.0756819	0.0856288	0.0975799	0.110164	0.121307	0.128681	0.130476	0.126768	0.120025	0.113779	0.110668	0.111581	0.116079	0.12306	0.131051	0.138472	0.144083	0.14725	0.147986	0.147257	0.147443	0.151669	0.161522	0.175125	0.188274	0.198149	0.205822	0.214964	0.228538	0.246859	0.267911	0.288684	0.306482	0.319886	0.329005	0.33491	0.338953	0.342523	0.346988	0.353076	0.35943	0.361677
26	27	0	0.0117616	0.0251194	0.0377146	0.0471947	0.0533368	0.0581762	0.0640931	0.0721306	0.0818731	0.0920732	0.101126	0.107691	0.111635	0.11442	0.118235	0.124589	0.133644	0.14461	0.156481	0.168355	0.179384	0.18875	0.195755	0.199984	0.201778	0.202825	0.205816	0.212642	0.22264	0.233112	0.241998	0.249881	0.259154	0.271628	0.287141	0.303987	0.31999	0.333301	0.34277	0.347924	0.348674	0.345137	0.33781	0.32787	0.31697	0.306127	0.294418
27	28	0	0.0127436	0.0274133	0.0417059	0.053396	0.0624631	0.0710241	0.081164	0.093173	0.105585	0.116141	0.122674	0.124037	0.121035	0.116384	0.113254	0.113505	0.117089	0.122811	0.129386	0.135886	0.141655	0.146195	0.149152	0.150397	0.150406	0.150746	0.153749	0.160846	0.170989	0.181262	0.189626	0.196894	0.205786	0.218423	0.23494	0.253841	0.272893	0.28985	0.303085	0.312005	0.316924	0.318718	0.318704	0.318584	0.319767	0.321929	0.321958
28	29	0	0.0117735	0.0253525	0.0382521	0.0482773	0.0555172	0.062054	0.0698123	0.0791383	0.0891923	0.0988148	0.106799	0.112144	0.114814	0.116136	0.118125	0.12224	0.128772	0.137162	0.146527	0.155854	0.163996	0.169878	0.172839	0.172912	0.171137	0.169817	0.171901	0.179092	0.190145	0.201587	0.210771	0.218202	0.226689	0.238566	0.254002	0.271327	0.288211	0.302527	0.312833	0.318542	0.319724	0.316876	0.310999	0.303778	0.297084	0.291459	0.284783
29	30	0	0.0165191	0.0356272	0.0532102	0.0654592	0.0722487	0.0770495	0.083663	0.0937249	0.106741	0.120779	0.132671	0.139096	0.138902	0.134358	0.12966	0.128184	0.13108	0.13771	0.146589	0.15596	0.164266	0.170609	0.174666	0.176235	0.175628	0.174933	0.177871	0.186821	0.199744	0.211367	0.21834	0.222746	0.230046	0.244201	0.265086	0.289366	0.312626	0.331194	0.343406	0.349899	0.352622	0.353509	0.354006	0.35541	0.35878	0.363371	0.36489
30	31	0	0.0103276	0.0214124	0.0343099	0.0493214	0.065102	0.0789207	0.087987	0.0908131	0.0877712	0.0809021	0.0732529	0.0677933	0.0661991	0.0682407	0.0722613	0.0764456	0.0800035	0.0834156	0.0876214	0.0929126	0.0984435	0.102692	0.104502	0.103891	0.101836	0.0993175	0.0968951	0.0955237	0.0972654	0.104171	0.116086	0.130163	0.14299	0.152951	0.160509	0.167072	0.174052	0.182288	0.191288	0.198716	0.200984	0.194848	0.179043	0.154997	0.126326	0.0975266	0.0724924
31	32	0	0.0277797	0.0532918	0.074302	0.0904805	0.103977	0.117253	0.130353	0.141264	0.148598	0.152357	0.151827	0.14445	0.128078	0.103841	0.0760861	0.049771	0.0282265	0.0127806	0.00350753	0	0.00145788	0.00766885	0.0175105	0.0292059	0.0418297	0.0574173	0.0804286	0.113647	0.154713	0.19768	0.237691	0.273068	0.303299	0.32699	0.342658	0.350659	0.353754	0.356212	0.362267	0.374517	0.39328	0.417775	0.447823	0.483516	0.522217	0.555769	0.572087
32	33	0	0.0105814	0.0208499	0.0291587	0.0346854	0.0383859	0.0421936	0.047324	0.0537523	0.0610499	0.0688861	0.0765716	0.0829251	0.0872165	0.0900727	0.093136	0.0978599	0.104675	0.113063	0.122073	0.130664	0.137859	0.142912	0.145473	0.145699	0.144533	0.143996	0.146581	0.153512	0.163529	0.173934	0.183113	0.191769	0.201734	0.214027	0.228122	0.242482	0.255447	0.265903	0.27352	0.278331	0.280047	0.27795	0.271542	0.261266	0.248388	0.233957	0.217876
33	34	0	0.000552696	0	0.00146082	0.0112866	0.0282815	0.0469091	0.0622849	0.0732247	0.0811135	0.0879199	0.0959295	0.107702	0.124662	0.14576	0.168153	0.189159	0.20742	0.222713	0.235505	0.246699	0.256976	0.265863	0.271916	0.274155	0.272699	0.267552	0.257909	0.244467	0.232459	0.230223	0.242797	0.266909	0.293008	0.312142	0.321052	0.322323	0.321352	0.323014	0.32929	0.338399	0.345572	0.344978	0.331759	0.303482	0.261008	0.209308	0.15762
34	35	0	0.000589049	0	3.3728e-05	0.00938447	0.0272886	0.0479667	0.065382	0.076758	0.0824469	0.0848499	0.0881508	0.0970589	0.113893	0.136904	0.161872	0.185	0.204245	0.219089	0.230225	0.239155	0.246985	0.253255	0.256564	0.256401	0.253455	0.247771	0.237984	0.224167	0.211281	0.207676	0.218514	0.240802	0.265488	0.284175	0.293926	0.29724	0.299143	0.304017	0.313333	0.324801	0.333302	0.332999	0.319427	0.290767	0.248485	0.197953	0.148405
35	36	0	0.000632147	0	0.00100924	0.0114007	0.0304538	0.052188	0.0704683	0.0829134	0.0904045	0.095054	0.0997018	0.107814	0.121839	0.141391	0.163566	0.184936	0.203153	0.217442	0.228526	0.237997	0.246838	0.254223	0.258398	0.258847	0.256621	0.252128	0.244073	0.232399	0.22196	0.221089	0.234853	0.259899	0.286591	0.306011	0.315183	0.317197	0.317937	0.322345	0.331974	0.344397	0.354313	0.355444	0.342372	0.312027	0.265134	0.207759	0.151394
36	37	0	0.0058765	0.0121124	0.0196157	0.0289755	0.0397108	0.0505611	0.0605072	0.0695383	0.0785605	0.0886437	0.100314	0.113448	0.127721	0.143041	0.159526	0.177079	0.195104	0.212655	0.228783	0.242676	0.253565	0.26074	0.263825	0.263054	0.259271	0.253771	0.248192	0.244383	0.243905	0.247322	0.253904	0.262112	0.27051	0.278394	0.285806	0.293099	0.300415	0.307284	0.312496	0.314298	0.31077	0.300137	0.281188	0.25391	0.220009	0.18272	0.14579
37	38	0	0.00817482	0.0166268	0.0257676	0.0353823	0.0448553	0.0539114	0.062923	0.0725207	0.08305	0.094314	0.105677	0.11658	0.127238	0.138803	0.152609	0.169293	0.188697	0.210251	0.232961	0.255045	0.274125	0.288222	0.296769	0.300882	0.302984	0.306195	0.313558	0.326932	0.345867	0.367289	0.386544	0.399475	0.404271	0.402172	0.396896	0.392873	0.392861	0.396194	0.399142	0.397162	0.387028	0.367289	0.337904	0.300486	0.258782	0.217739	0.181137
38	39	0	0.0118107	0.0247849	0.0369295	0.0465164	0.0532391	0.0581837	0.0628402	0.0684755	0.0761116	0.0862013	0.0980293	0.110043	0.121268	0.132247	0.14439	0.15866	0.175031	0.192759	0.210585	0.226766	0.239504	0.247732	0.251364	0.250908	0.247392	0.242957	0.240799	0.243399	0.250392	0.25876	0.26558	0.270445	0.275164	0.281724	0.290881	0.302	0.313325	0.32235	0.326652	0.324772	0.316369	0.30167	0.281143	0.255853	0.22778	0.199101	0.170771
39	40	0	0.00867168	0.017703	0.0271352	0.03676	0.0463637	0.0558663	0.0652119	0.0743284	0.0832417	0.092045	0.100728	0.109315	0.118279	0.128553	0.140888	0.155285	0.171162	0.187851	0.204618	0.220282	0.233234	0.242188	0.246872	0.247938	0.246413	0.243587	0.241232	0.24128	0.244788	0.251288	0.259378	0.267881	0.276348	0.284847	0.293725	0.303502	0.314367	0.325373	0.334301	0.338577	0.336295	0.326357	0.308135	0.281722	0.248737	0.212481	0.176691
40	41	0	0.0115392	0.0233295	0.0334985	0.0408015	0.0456458	0.0497276	0.0546874	0.0613925	0.0701551	0.0807595	0.0921064	0.102611	0.111518	0.119657	0.128701	0.139906	0.153578	0.169204	0.18554	0.200743	0.212922	0.220889	0.224399	0.223888	0.220475	0.216369	0.214625	0.217482	0.224528	0.232919	0.239918	0.245214	0.250722	0.258531	0.269308	0.282148	0.295148	0.305992	0.31252	0.313287	0.307655	0.295356	0.276253	0.250995	0.221891	0.192343	0.164632
41	42	0	0.0102599	0.0213384	0.0318081	0.0406733	0.0480649	0.0549074	0.0620536	0.0700223	0.0793284	0.0903692	0.102764	0.115314	0.127079	0.138383	0.150584	0.164945	0.181761	0.200183	0.218481	0.234613	0.246952	0.254742	0.257915	0.256807	0.252441	0.247015	0.243503	0.244058	0.248576	0.255016	0.261321	0.266962	0.272828	0.28017	0.289756	0.301336	0.313333	0.323206	0.328629	0.328488	0.322724	0.311309	0.293793	0.27012	0.241705	0.211142	0.180497
42	43	0	0.0137129	0.0266916	0.0376156	0.0456034	0.0511646	0.055959	0.0615235	0.0686947	0.0779691	0.0892661	0.101064	0.110829	0.117151	0.121303	0.126456	0.135501	0.149518	0.167547	0.187101	0.205074	0.218995	0.228059	0.233019	0.235124	0.235648	0.23659	0.241018	0.251289	0.266373	0.281642	0.292237	0.296662	0.297097	0.297008	0.299034	0.30428	0.312214	0.320857	0.327691	0.330957	0.330192	0.325679	0.317796	0.30714	0.294788	0.281538	0.266422
43	44	0	0.00832804	0.0170784	0.0266704	0.0373272	0.0485108	0.0591292	0.0682208	0.0755309	0.081793	0.0886545	0.0980394	0.111037	0.127083	0.144202	0.160235	0.174051	0.185915	0.19691	0.207928	0.218888	0.228572	0.23517	0.237328	0.235066	0.229781	0.223384	0.217561	0.213883	0.214137	0.219633	0.229826	0.242069	0.253314	0.261996	0.268196	0.27259	0.27584	0.2786	0.281133	0.282456	0.280044	0.270784	0.252621	0.225751	0.192646	0.15717	0.123436
44	45	0	0.00498262	0.00986342	0.0159226	0.0243774	0.0353666	0.0475264	0.0586859	0.0672677	0.0734551	0.0793647	0.0879488	0.101115	0.118371	0.137157	0.154571	0.169031	0.180644	0.190414	0.199268	0.207622	0.215278	0.221373	0.224671	0.224387	0.22085	0.21534	0.209497	0.205114	0.204157	0.208203	0.217312	0.229584	0.242166	0.252759	0.260339	0.265058	0.267955	0.270489	0.273522	0.276137	0.275311	0.267089	0.248682	0.22014	0.184559	0.146953	0.112544
91	46	0	0.0102802	0.0223361	0.0345809	0.0450734	0.0530706	0.059464	0.0656507	0.072258	0.0789632	0.08508	0.0899971	0.0933247	0.0951346	0.0962072	0.0977797	0.100833	0.105615	0.111785	0.118803	0.125976	0.132299	0.13669	0.138582	0.13828	0.1368	0.135618	0.136529	0.141084	0.149543	0.160476	0.171902	0.182984	0.194432	0.207416	0.22243	0.23897	0.255717	0.27081	0.282363	0.289098	0.290683	0.287628	0.281095	0.27276	0.264376	0.256687	0.24832
92	47	0	0.0115726	0.0247229	0.0371519	0.0463591	0.0518785	0.055725	0.0605564	0.0677755	0.0772524	0.0879944	0.0986282	0.107845	0.115195	0.12156	0.128529	0.13715	0.147342	0.158306	0.16916	0.179026	0.186938	0.192096	0.194258	0.193754	0.191414	0.188857	0.188549	0.192584	0.200811	0.210565	0.218994	0.225683	0.232712	0.242397	0.255351	0.270292	0.284875	0.296541	0.303246	0.303943	0.29852	0.28738	0.271363	0.252165	0.232429	0.214476	0.198399
93	48	0	0.0136093	0.0290789	0.0428075	0.0507487	0.0519206	0.0494387	0.0478105	0.0495686	0.0543305	0.0599094	0.0636286	0.0634022	0.0588504	0.0517418	0.0449867	0.0409195	0.0403799	0.0430398	0.0480668	0.054354	0.0606278	0.0658877	0.0697426	0.0722027	0.0735842	0.0751383	0.0793258	0.0882457	0.101197	0.114532	0.124861	0.132274	0.139929	0.150933	0.166141	0.184194	0.202501	0.218259	0.229555	0.236143	0.239139	0.240029	0.240075	0.240523	0.242751	0.247228	0.251804
94	49	0	0.00870636	0.0182784	0.0287057	0.0392454	0.0489719	0.0577392	0.0661839	0.0746778	0.0826086	0.0889028	0.093061	0.0955113	0.0971475	0.0987364	0.100598	0.102553	0.104203	0.105497	0.106977	0.109115	0.111385	0.112402	0.111204	0.108155	0.10448	0.101379	0.099938	0.101376	0.106501	0.114813	0.124679	0.134659	0.144372	0.154107	0.164176	0.174893	0.186631	0.199255	0.211475	0.22099	0.22541	0.223288	0.214777	0.201721	0.187037	0.17332	0.161248
[truncated: 222 more columns]

## Sheet: D2 - no outlier
Number in D1	Number	1450.150203	1452.014149	1453.878095	1455.742042	1457.605988	1459.469934	1461.333880	1463.197827	1465.061773	1466.925719	1468.789665	1470.653612	1472.517558	1474.381504	1476.245451	1478.109397	1479.973343	1481.837289	1483.701236	1485.565182	1487.429128	1489.293074	1491.157021	1493.020967	1494.884913	1496.748860	1498.612806	1500.476752	1502.340698	1504.204645	1506.068591	1507.932537	1509.796484	1511.660430	1513.524376	1515.388322	1517.252269	1519.116215	1520.980161	1522.844107	1524.708054	1526.572000	1528.435946	1530.299893	1532.163839	1534.027785	1535.891731	1537.755678
33	1	0	0.000552696	0	0.00146082	0.0112866	0.0282815	0.0469091	0.0622849	0.0732247	0.0811135	0.0879199	0.0959295	0.107702	0.124662	0.14576	0.168153	0.189159	0.20742	0.222713	0.235505	0.246699	0.256976	0.265863	0.271916	0.274155	0.272699	0.267552	0.257909	0.244467	0.232459	0.230223	0.242797	0.266909	0.293008	0.312142	0.321052	0.322323	0.321352	0.323014	0.32929	0.338399	0.345572	0.344978	0.331759	0.303482	0.261008	0.209308	0.15762
34	2	0	0.000589049	0	3.3728e-05	0.00938447	0.0272886	0.0479667	0.065382	0.076758	0.0824469	0.0848499	0.0881508	0.0970589	0.113893	0.136904	0.161872	0.185	0.204245	0.219089	0.230225	0.239155	0.246985	0.253255	0.256564	0.256401	0.253455	0.247771	0.237984	0.224167	0.211281	0.207676	0.218514	0.240802	0.265488	0.284175	0.293926	0.29724	0.299143	0.304017	0.313333	0.324801	0.333302	0.332999	0.319427	0.290767	0.248485	0.197953	0.148405
35	3	0	0.000632147	0	0.00100924	0.0114007	0.0304538	0.052188	0.0704683	0.0829134	0.0904045	0.095054	0.0997018	0.107814	0.121839	0.141391	0.163566	0.184936	0.203153	0.217442	0.228526	0.237997	0.246838	0.254223	0.258398	0.258847	0.256621	0.252128	0.244073	0.232399	0.22196	0.221089	0.234853	0.259899	0.286591	0.306011	0.315183	0.317197	0.317937	0.322345	0.331974	0.344397	0.354313	0.355444	0.342372	0.312027	0.265134	0.207759	0.151394
36	4	0	0.0058765	0.0121124	0.0196157	0.0289755	0.0397108	0.0505611	0.0605072	0.0695383	0.0785605	0.0886437	0.100314	0.113448	0.127721	0.143041	0.159526	0.177079	0.195104	0.212655	0.228783	0.242676	0.253565	0.26074	0.263825	0.263054	0.259271	0.253771	0.248192	0.244383	0.243905	0.247322	0.253904	0.262112	0.27051	0.278394	0.285806	0.293099	0.300415	0.307284	0.312496	0.314298	0.31077	0.300137	0.281188	0.25391	0.220009	0.18272	0.14579
37	5	0	0.00817482	0.0166268	0.0257676	0.0353823	0.0448553	0.0539114	0.062923	0.0725207	0.08305	0.094314	0.105677	0.11658	0.127238	0.138803	0.152609	0.169293	0.188697	0.210251	0.232961	0.255045	0.274125	0.288222	0.296769	0.300882	0.302984	0.306195	0.313558	0.326932	0.345867	0.367289	0.386544	0.399475	0.404271	0.402172	0.396896	0.392873	0.392861	0.396194	0.399142	0.397162	0.387028	0.367289	0.337904	0.300486	0.258782	0.217739	0.181137
38	6	0	0.0118107	0.0247849	0.0369295	0.0465164	0.0532391	0.0581837	0.0628402	0.0684755	0.0761116	0.0862013	0.0980293	0.110043	0.121268	0.132247	0.14439	0.15866	0.175031	0.192759	0.210585	0.226766	0.239504	0.247732	0.251364	0.250908	0.247392	0.242957	0.240799	0.243399	0.250392	0.25876	0.26558	0.270445	0.275164	0.281724	0.290881	0.302	0.313325	0.32235	0.326652	0.324772	0.316369	0.30167	0.281143	0.255853	0.22778	0.199101	0.170771
39	7	0	0.00867168	0.017703	0.0271352	0.03676	0.0463637	0.0558663	0.0652119	0.0743284	0.0832417	0.092045	0.100728	0.109315	0.118279	0.128553	0.140888	0.155285	0.171162	0.187851	0.204618	0.220282	0.233234	0.242188	0.246872	0.247938	0.246413	0.243587	0.241232	0.24128	0.244788	0.251288	0.259378	0.267881	0.276348	0.284847	0.293725	0.303502	0.314367	0.325373	0.334301	0.338577	0.336295	0.326357	0.308135	0.281722	0.248737	0.212481	0.176691
40	8	0	0.0115392	0.0233295	0.0334985	0.0408015	0.0456458	0.0497276	0.0546874	0.0613925	0.0701551	0.0807595	0.0921064	0.102611	0.111518	0.119657	0.128701	0.139906	0.153578	0.169204	0.18554	0.200743	0.212922	0.220889	0.224399	0.223888	0.220475	0.216369	0.214625	0.217482	0.224528	0.232919	0.239918	0.245214	0.250722	0.258531	0.269308	0.282148	0.295148	0.305992	0.31252	0.313287	0.307655	0.295356	0.276253	0.250995	0.221891	0.192343	0.164632
41	9	0	0.0102599	0.0213384	0.0318081	0.0406733	0.0480649	0.0549074	0.0620536	0.0700223	0.0793284	0.0903692	0.102764	0.115314	0.127079	0.138383	0.150584	0.164945	0.181761	0.200183	0.218481	0.234613	0.246952	0.254742	0.257915	0.256807	0.252441	0.247015	0.243503	0.244058	0.248576	0.255016	0.261321	0.266962	0.272828	0.28017	0.289756	0.301336	0.313333	0.323206	0.328629	0.328488	0.322724	0.311309	0.293793	0.27012	0.241705	0.211142	0.180497
42	10	0	0.0137129	0.0266916	0.0376156	0.0456034	0.0511646	0.055959	0.0615235	0.0686947	0.0779691	0.0892661	0.101064	0.110829	0.117151	0.121303	0.126456	0.135501	0.149518	0.167547	0.187101	0.205074	0.218995	0.228059	0.233019	0.235124	0.235648	0.23659	0.241018	0.251289	0.266373	0.281642	0.292237	0.296662	0.297097	0.297008	0.299034	0.30428	0.312214	0.320857	0.327691	0.330957	0.330192	0.325679	0.317796	0.30714	0.294788	0.281538	0.266422
43	11	0	0.00832804	0.0170784	0.0266704	0.0373272	0.0485108	0.0591292	0.0682208	0.0755309	0.081793	0.0886545	0.0980394	0.111037	0.127083	0.144202	0.160235	0.174051	0.185915	0.19691	0.207928	0.218888	0.228572	0.23517	0.237328	0.235066	0.229781	0.223384	0.217561	0.213883	0.214137	0.219633	0.229826	0.242069	0.253314	0.261996	0.268196	0.27259	0.27584	0.2786	0.281133	0.282456	0.280044	0.270784	0.252621	0.225751	0.192646	0.15717	0.123436
44	12	0	0.00498262	0.00986342	0.0159226	0.0243774	0.0353666	0.0475264	0.0586859	0.0672677	0.0734551	0.0793647	0.0879488	0.101115	0.118371	0.137157	0.154571	0.169031	0.180644	0.190414	0.199268	0.207622	0.215278	0.221373	0.224671	0.224387	0.22085	0.21534	0.209497	0.205114	0.204157	0.208203	0.217312	0.229584	0.242166	0.252759	0.260339	0.265058	0.267955	0.270489	0.273522	0.276137	0.275311	0.267089	0.248682	0.22014	0.184559	0.146953	0.112544
69	13	0	0.0098699	0.0209699	0.0335061	0.046696	0.0591917	0.070376	0.0805652	0.0897645	0.0969802	0.101185	0.102472	0.101892	0.100632	0.0996988	0.0999789	0.102014	0.105765	0.110819	0.116728	0.122932	0.12851	0.132447	0.134233	0.133939	0.131563	0.126901	0.120753	0.116214	0.117664	0.127557	0.144203	0.163047	0.179992	0.19352	0.204508	0.214863	0.226042	0.237977	0.248878	0.255998	0.256721	0.249297	0.233269	0.209838	0.182113	0.154629	0.131412
70	14	0	0.0173546	0.0367144	0.054747	0.0686947	0.078513	0.0863658	0.0941896	0.102399	0.110637	0.118483	0.12495	0.128376	0.127895	0.124938	0.122678	0.123927	0.129608	0.138889	0.150132	0.161614	0.171856	0.179737	0.184412	0.185338	0.182986	0.179707	0.179063	0.183226	0.190895	0.198553	0.204227	0.209643	0.218465	0.232856	0.251903	0.272465	0.290805	0.303892	0.310273	0.310184	0.304742	0.294957	0.281464	0.264944	0.246357	0.226359	0.204427
71	15	0	0.0131556	0.0282263	0.0428541	0.0550335	0.0645678	0.0726743	0.0803881	0.0877425	0.0942499	0.0994718	0.102962	0.104293	0.10369	0.102534	0.102817	0.105895	0.111791	0.11961	0.128368	0.137331	0.145771	0.152685	0.15685	0.157341	0.154392	0.149874	0.14652	0.146169	0.148704	0.152911	0.158374	0.166286	0.178291	0.194758	0.214178	0.233864	0.25109	0.263987	0.271879	0.274914	0.27327	0.266783	0.255311	0.23931	0.219906	0.198321	0.175234
72	16	0	0.0148682	0.0307889	0.0453095	0.0563942	0.0644536	0.0718114	0.0801551	0.0892741	0.0981311	0.105867	0.111347	0.11299	0.110189	0.104667	0.0998063	0.0985506	0.101851	0.108559	0.116358	0.123057	0.127638	0.130487	0.132531	0.134178	0.1355	0.137502	0.142316	0.151138	0.16203	0.170841	0.175053	0.176477	0.179802	0.188749	0.203725	0.222186	0.240311	0.25465	0.263389	0.266733	0.266082	0.262824	0.257956	0.2526	0.248174	0.245081	0.240971
74	17	0	0.0142306	0.0307617	0.0470482	0.0602966	0.0698539	0.0774931	0.0853571	0.0942288	0.103708	0.113016	0.121105	0.126802	0.129735	0.131106	0.133079	0.137294	0.144073	0.152775	0.162369	0.171556	0.178811	0.182937	0.183684	0.181765	0.17857	0.176173	0.177102	0.182961	0.192753	0.203189	0.211488	0.217896	0.225145	0.235712	0.249913	0.265973	0.281032	0.292112	0.296906	0.29426	0.284105	0.267148	0.244862	0.219708	0.194906	0.17299	0.153792
75	18	0	0.0127737	0.026803	0.040104	0.0506146	0.0580482	0.0640605	0.070462	0.0776629	0.0848318	0.0908716	0.0949085	0.0964628	0.0959528	0.0950236	0.0958696	0.0999316	0.107224	0.116747	0.127175	0.13715	0.145439	0.151294	0.154659	0.155967	0.156028	0.156409	0.159451	0.166913	0.178237	0.190668	0.201672	0.211173	0.221209	0.233739	0.249068	0.265884	0.282024	0.295166	0.30335	0.305323	0.300638	0.289692	0.273849	0.255455	0.237287	0.221185	0.206656
77	19	0	0.00861203	0.0179398	0.0285435	0.0408481	0.0538375	0.0653118	0.0733508	0.0771532	0.0769981	0.0744197	0.072354	0.0740049	0.0809352	0.0924069	0.106481	0.121312	0.13553	0.148205	0.158971	0.167965	0.175251	0.18038	0.18286	0.183052	0.182128	0.180998	0.179876	0.179424	0.181958	0.190485	0.205932	0.225519	0.24423	0.258002	0.265937	0.270297	0.274674	0.281363	0.289476	0.295136	0.293392	0.280209	0.253516	0.213806	0.164788	0.113602	0.069307
78	20	0	0.0129403	0.0276264	0.0435233	0.0591947	0.072621	0.0822487	0.087722	0.0896414	0.0890493	0.0873749	0.0863566	0.0873636	0.0907856	0.0963564	0.103919	0.113532	0.124903	0.137082	0.148843	0.159241	0.167751	0.17414	0.178394	0.180755	0.181624	0.181544	0.181512	0.1833	0.189044	0.200045	0.21562	0.233104	0.249147	0.261424	0.269692	0.275658	0.281646	0.288695	0.295364	0.298229	0.293486	0.27825	0.251088	0.212551	0.166056	0.118028	0.0761323
[truncated: 222 more columns]

## Sheet: D3 - no outlier
Number in D1	Number	1450.150203	1452.014149	1453.878095	1455.742042	1457.605988	1459.469934	1461.333880	1463.197827	1465.061773	1466.925719	1468.789665	1470.653612	1472.517558	1474.381504	1476.245451	1478.109397	1479.973343	1481.837289	1483.701236	1485.565182	1487.429128	1489.293074	1491.157021	1493.020967	1494.884913	1496.748860	1498.612806	1500.476752	1502.340698	1504.204645	1506.068591	1507.932537	1509.796484	1511.660430	1513.524376	1515.388322	1517.252269	1519.116215	1520.980161	1522.844107	1524.708054	1526.572000	1528.435946	1530.299893	1532.163839	1534.027785	1535.891731	1537.755678
33	1	0	0.000552696	0	0.00146082	0.0112866	0.0282815	0.0469091	0.0622849	0.0732247	0.0811135	0.0879199	0.0959295	0.107702	0.124662	0.14576	0.168153	0.189159	0.20742	0.222713	0.235505	0.246699	0.256976	0.265863	0.271916	0.274155	0.272699	0.267552	0.257909	0.244467	0.232459	0.230223	0.242797	0.266909	0.293008	0.312142	0.321052	0.322323	0.321352	0.323014	0.32929	0.338399	0.345572	0.344978	0.331759	0.303482	0.261008	0.209308	0.15762
34	2	0	0.000589049	0	3.3728e-05	0.00938447	0.0272886	0.0479667	0.065382	0.076758	0.0824469	0.0848499	0.0881508	0.0970589	0.113893	0.136904	0.161872	0.185	0.204245	0.219089	0.230225	0.239155	0.246985	0.253255	0.256564	0.256401	0.253455	0.247771	0.237984	0.224167	0.211281	0.207676	0.218514	0.240802	0.265488	0.284175	0.293926	0.29724	0.299143	0.304017	0.313333	0.324801	0.333302	0.332999	0.319427	0.290767	0.248485	0.197953	0.148405
35	3	0	0.000632147	0	0.00100924	0.0114007	0.0304538	0.052188	0.0704683	0.0829134	0.0904045	0.095054	0.0997018	0.107814	0.121839	0.141391	0.163566	0.184936	0.203153	0.217442	0.228526	0.237997	0.246838	0.254223	0.258398	0.258847	0.256621	0.252128	0.244073	0.232399	0.22196	0.221089	0.234853	0.259899	0.286591	0.306011	0.315183	0.317197	0.317937	0.322345	0.331974	0.344397	0.354313	0.355444	0.342372	0.312027	0.265134	0.207759	0.151394
36	4	0	0.0058765	0.0121124	0.0196157	0.0289755	0.0397108	0.0505611	0.0605072	0.0695383	0.0785605	0.0886437	0.100314	0.113448	0.127721	0.143041	0.159526	0.177079	0.195104	0.212655	0.228783	0.242676	0.253565	0.26074	0.263825	0.263054	0.259271	0.253771	0.248192	0.244383	0.243905	0.247322	0.253904	0.262112	0.27051	0.278394	0.285806	0.293099	0.300415	0.307284	0.312496	0.314298	0.31077	0.300137	0.281188	0.25391	0.220009	0.18272	0.14579
37	5	0	0.00817482	0.0166268	0.0257676	0.0353823	0.0448553	0.0539114	0.062923	0.0725207	0.08305	0.094314	0.105677	0.11658	0.127238	0.138803	0.152609	0.169293	0.188697	0.210251	0.232961	0.255045	0.274125	0.288222	0.296769	0.300882	0.302984	0.306195	0.313558	0.326932	0.345867	0.367289	0.386544	0.399475	0.404271	0.402172	0.396896	0.392873	0.392861	0.396194	0.399142	0.397162	0.387028	0.367289	0.337904	0.300486	0.258782	0.217739	0.181137
38	6	0	0.0118107	0.0247849	0.0369295	0.0465164	0.0532391	0.0581837	0.0628402	0.0684755	0.0761116	0.0862013	0.0980293	0.110043	0.121268	0.132247	0.14439	0.15866	0.175031	0.192759	0.210585	0.226766	0.239504	0.247732	0.251364	0.250908	0.247392	0.242957	0.240799	0.243399	0.250392	0.25876	0.26558	0.270445	0.275164	0.281724	0.290881	0.302	0.313325	0.32235	0.326652	0.324772	0.316369	0.30167	0.281143	0.255853	0.22778	0.199101	0.170771
39	7	0	0.00867168	0.017703	0.0271352	0.03676	0.0463637	0.0558663	0.0652119	0.0743284	0.0832417	0.092045	0.100728	0.109315	0.118279	0.128553	0.140888	0.155285	0.171162	0.187851	0.204618	0.220282	0.233234	0.242188	0.246872	0.247938	0.246413	0.243587	0.241232	0.24128	0.244788	0.251288	0.259378	0.267881	0.276348	0.284847	0.293725	0.303502	0.314367	0.325373	0.334301	0.338577	0.336295	0.326357	0.308135	0.281722	0.248737	0.212481	0.176691
40	8	0	0.0115392	0.0233295	0.0334985	0.0408015	0.0456458	0.0497276	0.0546874	0.0613925	0.0701551	0.0807595	0.0921064	0.102611	0.111518	0.119657	0.128701	0.139906	0.153578	0.169204	0.18554	0.200743	0.212922	0.220889	0.224399	0.223888	0.220475	0.216369	0.214625	0.217482	0.224528	0.232919	0.239918	0.245214	0.250722	0.258531	0.269308	0.282148	0.295148	0.305992	0.31252	0.313287	0.307655	0.295356	0.276253	0.250995	0.221891	0.192343	0.164632
41	9	0	0.0102599	0.0213384	0.0318081	0.0406733	0.0480649	0.0549074	0.0620536	0.0700223	0.0793284	0.0903692	0.102764	0.115314	0.127079	0.138383	0.150584	0.164945	0.181761	0.200183	0.218481	0.234613	0.246952	0.254742	0.257915	0.256807	0.252441	0.247015	0.243503	0.244058	0.248576	0.255016	0.261321	0.266962	0.272828	0.28017	0.289756	0.301336	0.313333	0.323206	0.328629	0.328488	0.322724	0.311309	0.293793	0.27012	0.241705	0.211142	0.180497
42	10	0	0.0137129	0.0266916	0.0376156	0.0456034	0.0511646	0.055959	0.0615235	0.0686947	0.0779691	0.0892661	0.101064	0.110829	0.117151	0.121303	0.126456	0.135501	0.149518	0.167547	0.187101	0.205074	0.218995	0.228059	0.233019	0.235124	0.235648	0.23659	0.241018	0.251289	0.266373	0.281642	0.292237	0.296662	0.297097	0.297008	0.299034	0.30428	0.312214	0.320857	0.327691	0.330957	0.330192	0.325679	0.317796	0.30714	0.294788	0.281538	0.266422
43	11	0	0.00832804	0.0170784	0.0266704	0.0373272	0.0485108	0.0591292	0.0682208	0.0755309	0.081793	0.0886545	0.0980394	0.111037	0.127083	0.144202	0.160235	0.174051	0.185915	0.19691	0.207928	0.218888	0.228572	0.23517	0.237328	0.235066	0.229781	0.223384	0.217561	0.213883	0.214137	0.219633	0.229826	0.242069	0.253314	0.261996	0.268196	0.27259	0.27584	0.2786	0.281133	0.282456	0.280044	0.270784	0.252621	0.225751	0.192646	0.15717	0.123436
44	12	0	0.00498262	0.00986342	0.0159226	0.0243774	0.0353666	0.0475264	0.0586859	0.0672677	0.0734551	0.0793647	0.0879488	0.101115	0.118371	0.137157	0.154571	0.169031	0.180644	0.190414	0.199268	0.207622	0.215278	0.221373	0.224671	0.224387	0.22085	0.21534	0.209497	0.205114	0.204157	0.208203	0.217312	0.229584	0.242166	0.252759	0.260339	0.265058	0.267955	0.270489	0.273522	0.276137	0.275311	0.267089	0.248682	0.22014	0.184559	0.146953	0.112544
45	13	0	0.0136746	0.0293212	0.0430833	0.0511724	0.0531728	0.0522845	0.0523462	0.0552132	0.0606396	0.067282	0.0732357	0.0766218	0.0768246	0.0752933	0.0747914	0.0777405	0.0850878	0.0961746	0.109206	0.122	0.132877	0.141209	0.147074	0.150515	0.151782	0.152575	0.156152	0.164828	0.177121	0.188428	0.195338	0.198942	0.20353	0.212661	0.226829	0.243912	0.260644	0.273901	0.281773	0.284126	0.282105	0.277096	0.270204	0.262557	0.255464	0.24932	0.241922
46	14	0	0.0153876	0.0328237	0.0479566	0.0563176	0.0571836	0.0540938	0.0516279	0.0522936	0.0560366	0.0611311	0.0648856	0.0647042	0.0599524	0.0530019	0.0478904	0.0476662	0.0528939	0.0621944	0.0735489	0.0850743	0.0953546	0.103782	0.110561	0.116164	0.121201	0.127239	0.136985	0.152223	0.171234	0.189436	0.203618	0.215186	0.22859	0.247038	0.270219	0.29526	0.318596	0.337137	0.348989	0.353877	0.352806	0.347231	0.338706	0.32925	0.321345	0.316304	0.311974
47	15	0	0.0254556	0.0536496	0.0745879	0.0801098	0.0713745	0.0578472	0.0491659	0.0494261	0.0579264	0.0714947	0.0848611	0.0918988	0.0895962	0.0808378	0.0723537	0.0701024	0.0765669	0.0908839	0.10992	0.1295	0.146278	0.159231	0.168917	0.175467	0.179018	0.182783	0.193252	0.21408	0.239656	0.257725	0.260425	0.251937	0.244611	0.248854	0.266866	0.29309	0.318088	0.33322	0.334831	0.325572	0.311789	0.299456	0.292138	0.29159	0.298479	0.310545	0.319815
48	16	0	0.00708699	0.0160633	0.0270462	0.0390176	0.0505403	0.0606259	0.0690426	0.076209	0.0830214	0.090364	0.0982154	0.105321	0.11031	0.113329	0.116312	0.121424	0.129325	0.138985	0.148897	0.158092	0.165981	0.17156	0.173424	0.171044	0.166212	0.162711	0.163774	0.169445	0.17684	0.183522	0.190562	0.201696	0.219173	0.240725	0.260986	0.275927	0.285852	0.294331	0.304425	0.315666	0.324126	0.325274	0.317227	0.301894	0.283348	0.265019	0.24798
49	17	0	0.00720682	0.0165667	0.0281567	0.0406179	0.0520457	0.0613316	0.0686488	0.0750051	0.0816468	0.0895228	0.0986541	0.107953	0.116129	0.123038	0.130003	0.138638	0.149343	0.161017	0.172101	0.181623	0.18911	0.193709	0.194095	0.189865	0.183065	0.177727	0.177092	0.181045	0.186623	0.191498	0.196914	0.206767	0.223475	0.244889	0.265591	0.281273	0.291813	0.300282	0.309176	0.317486	0.320977	0.315281	0.299159	0.275407	0.248873	0.223486	0.200593
50	18	0	0.0127816	0.0298278	0.0499129	0.0701757	0.0882296	0.103545	0.117058	0.130306	0.144972	0.161825	0.178999	0.191979	0.196781	0.193546	0.186706	0.181554	0.180744	0.183625	0.188073	0.192378	0.195546	0.196481	0.193751	0.186929	0.178417	0.173338	0.176166	0.186519	0.198862	0.207695	0.213353	0.221927	0.23892	0.263474	0.289227	0.310256	0.325649	0.338778	0.353091	0.368694	0.382487	0.391493	0.396333	0.401305	0.410314	0.421829	0.427573
51	19	0	0.00673223	0.0138679	0.0212519	0.028824	0.0362954	0.0432487	0.0494835	0.0550215	0.0598626	0.0641109	0.0683946	0.0738485	0.0815095	0.0918012	0.104498	0.118848	0.133649	0.147543	0.1596	0.169636	0.177784	0.183807	0.187149	0.187775	0.186687	0.18539	0.184939	0.185746	0.188233	0.193319	0.201891	0.213686	0.226963	0.23949	0.249927	0.258372	0.265766	0.272758	0.278844	0.282236	0.280303	0.270208	0.249706	0.218286	0.17825	0.134717	0.0940788
52	20	0	0.00625094	0.0126123	0.019894	0.0285205	0.0379687	0.0471982	0.0553599	0.0619128	0.0664991	0.069309	0.0715365	0.0749982	0.0810884	0.0901318	0.101546	0.114299	0.12723	0.139295	0.149821	0.158575	0.165532	0.170555	0.173433	0.174286	0.173798	0.172941	0.172583	0.173592	0.177088	0.184103	0.194705	0.207603	0.220806	0.232785	0.243112	0.252285	0.260959	0.269087	0.275469	0.277884	0.273615	0.260054	0.235528	0.200382	0.157864	0.113878	0.0751413
53	21	0	0.0228486	0.048076	0.0674101	0.074168	0.0692638	0.0602462	0.0546133	0.0552021	0.0609739	0.0691363	0.0755559	0.0756971	0.0677301	0.0547298	0.0429264	0.0377774	0.0415716	0.0535195	0.0708677	0.090165	0.108764	0.125829	0.141629	0.156059	0.169138	0.183453	0.204198	0.234254	0.269157	0.299298	0.318616	0.330451	0.344229	0.367406	0.400701	0.438755	0.473424	0.497534	0.508147	0.507588	0.501352	0.494749	0.491065	0.491949	0.498163	0.508385	0.516925
54	22	0	0.0253731	0.0532729	0.0744379	0.0813029	0.0750278	0.0645419	0.0587485	0.0609838	0.0698297	0.0817408	0.0918035	0.0949149	0.0891616	0.078058	0.0683964	0.0658126	0.0722662	0.0864138	0.104991	0.124108	0.140743	0.15387	0.163826	0.170741	0.175049	0.180207	0.192668	0.216038	0.244969	0.267545	0.275733	0.272898	0.270493	0.278596	0.299713	0.328791	0.356628	0.374373	0.377851	0.369208	0.354489	0.339577	0.328159	0.32244	0.323956	0.331623	0.338659
55	23	0	0.0242594	0.0504478	0.070311	0.0773371	0.0728109	0.0647497	0.0608857	0.0637345	0.0714302	0.0803985	0.0864289	0.0857412	0.0775214	0.0654115	0.0555635	0.0530065	0.0596125	0.0743476	0.0943514	0.116089	0.136802	0.155542	0.172477	0.187353	0.200024	0.213072	0.231941	0.259812	0.292261	0.319419	0.334999	0.342457	0.351582	0.370057	0.398477	0.431234	0.46015	0.478339	0.483293	0.47771	0.467273	0.457323	0.451081	0.450069	0.454815	0.463594	0.470218
56	24	0	0.0463386	0.098283	0.136719	0.145425	0.12562	0.0947881	0.0715652	0.0644848	0.0728294	0.0906628	0.107287	0.109777	0.091452	0.0581628	0.0243465	0.00310249	0	0.0111344	0.0328726	0.057876	0.0804425	0.0986766	0.113063	0.123235	0.129149	0.136768	0.158115	0.199611	0.250152	0.286393	0.293745	0.280587	0.270279	0.281457	0.316457	0.36331	0.404059	0.4236	0.416774	0.390153	0.356769	0.328465	0.312206	0.311407	0.327611	0.357337	0.386503
57	25	0	0.0347254	0.0727896	0.100199	0.105824	0.0916594	0.0710024	0.0568387	0.0541314	0.0614624	0.0745065	0.0861702	0.0879708	0.0758214	0.054324	0.0337549	0.022972	0.0252556	0.0388558	0.0592211	0.0810151	0.100292	0.115968	0.128544	0.137579	0.142667	0.147931	0.162237	0.190611	0.225518	0.250805	0.256849	0.250315	0.247873	0.26207	0.293531	0.332817	0.366454	0.383073	0.378421	0.356956	0.328601	0.30327	0.287439	0.284082	0.293454	0.311232	0.325505
58	26	0	0.0281472	0.0598435	0.0841262	0.0914985	0.0825865	0.0675475	0.057192	0.0563257	0.0642296	0.0771735	0.0889446	0.0923777	0.0840384	0.0676032	0.051485	0.043108	0.0453487	0.056763	0.0733899	0.0906122	0.105178	0.116467	0.125343	0.13185	0.135806	0.140504	0.153177	0.178106	0.209012	0.231632	0.236282	0.227073	0.21797	0.221207	0.239802	0.267885	0.29509	0.311695	0.31323	0.302257	0.285907	0.271417	0.263465	0.264396	0.274973	0.292595	0.30828
59	27	0	0.0131482	0.0275579	0.0405494	0.0506161	0.0583743	0.0654385	0.0726511	0.0796801	0.0858365	0.0905143	0.0929605	0.0925446	0.0897696	0.0867291	0.0861678	0.0899708	0.0983475	0.109947	0.122455	0.13345	0.14142	0.146266	0.148699	0.149253	0.148443	0.147948	0.15054	0.157747	0.167823	0.177095	0.183651	0.189137	0.196866	0.208896	0.224975	0.243136	0.260468	0.273906	0.281361	0.282477	0.27824	0.269912	0.258388	0.244335	0.228477	0.211302	0.192529
60	28	0	0.024281	0.0513886	0.0748778	0.0893972	0.0952392	0.0974519	0.100446	0.10451	0.107242	0.106234	0.0994986	0.0853578	0.0641724	0.0398786	0.0184278	0.0045109	0	0.0039867	0.0144496	0.0271257	0.0375962	0.0438528	0.0467597	0.0480366	0.0491478	0.0525293	0.0617846	0.0783313	0.0980832	0.113652	0.121126	0.123993	0.129825	0.143949	0.16649	0.193467	0.219002	0.237504	0.246094	0.245783	0.23979	0.230593	0.218902	0.205321	0.192067	0.181784	0.174297
61	29	0	0.0271708	0.057249	0.0805289	0.0892861	0.0849793	0.0769271	0.074122	0.0798258	0.0927197	0.109294	0.123951	0.130155	0.124794	0.111382	0.0978445	0.0912129	0.0943422	0.106111	0.12304	0.140884	0.156335	0.168181	0.176549	0.181295	0.182778	0.184881	0.194813	0.21661	0.244609	0.266251	0.273328	0.269758	0.2677	0.277402	0.30092	0.332562	0.362752	0.382649	0.388285	0.381976	0.369928	0.358402	0.351723	0.352601	0.362283	0.378224	0.391336
62	30	0	0.0127336	0.0276641	0.0426467	0.0551351	0.0642247	0.0714331	0.0791922	0.0887259	0.0995905	0.110794	0.12166	0.131737	0.140712	0.148846	0.157164	0.166879	0.178571	0.191795	0.205235	0.217166	0.226058	0.231208	0.233018	0.232647	0.231436	0.230783	0.232305	0.237305	0.245497	0.254522	0.261368	0.264636	0.265486	0.266618	0.270372	0.277217	0.285314	0.291448	0.292955	0.289106	0.28076	0.268952	0.254095	0.236547	0.217642	0.199677	0.184262
63	31	0	0.00115755	0	0	0.000784092	0.0125898	0.0283432	0.0418095	0.0499795	0.0517351	0.0479445	0.0430071	0.0432184	0.05186	0.0665656	0.0817408	0.0926002	0.0970577	0.0957701	0.0918065	0.0892961	0.0905153	0.0940182	0.0966386	0.0970798	0.0958221	0.0915316	0.0807233	0.0636901	0.049407	0.0508146	0.073509	0.110062	0.145792	0.169083	0.177196	0.175741	0.174506	0.1817	0.198884	0.220023	0.235536	0.237778	0.223744	0.194401	0.153434	0.107928	0.06898
64	32	0	0.00362635	0	0	0.0123316	0.046141	0.0914446	0.134275	0.165974	0.184512	0.192466	0.196967	0.20837	0.23434	0.274192	0.31954	0.359819	0.38722	0.398929	0.397698	0.390495	0.38442	0.382431	0.383395	0.385878	0.389397	0.390833	0.382928	0.361157	0.332901	0.315777	0.323098	0.351166	0.382204	0.398774	0.394912	0.376892	0.35732	0.347657	0.352058	0.365441	0.377102	0.376758	0.358349	0.320213	0.264056	0.196282	0.130928
65	33	0	0.00185402	0.00187325	0.00363983	0.0111383	0.0252129	0.0427957	0.0595298	0.0725552	0.0811639	0.0863787	0.0907685	0.0977637	0.109788	0.126709	0.146165	0.165073	0.180827	0.191953	0.198667	0.202795	0.206439	0.210335	0.213748	0.215948	0.217126	0.217436	0.215948	0.211928	0.207433	0.207288	0.21514	0.229599	0.244999	0.255879	0.260525	0.261016	0.260963	0.263096	0.267783	0.272854	0.274764	0.27027	0.257492	0.235929	0.206241	0.170862	0.13496
66	34	0	0.0105185	0.0219432	0.0347944	0.0495014	0.0657496	0.0823016	0.0975838	0.110561	0.121195	0.130234	0.138598	0.146915	0.155462	0.164414	0.174031	0.18448	0.195526	0.206535	0.216822	0.22585	0.233094	0.238004	0.240331	0.24038	0.238771	0.23612	0.233263	0.231647	0.232968	0.238068	0.246171	0.255287	0.263358	0.269176	0.272566	0.274035	0.274261	0.273513	0.271083	0.265301	0.254499	0.23819	0.217179	0.192635	0.165493	0.136905	0.108829
68	35	0	0.0105776	0.0224393	0.0353668	0.048759	0.0620533	0.0750339	0.0877636	0.100289	0.112472	0.124125	0.135245	0.146113	0.15718	0.168876	0.181393	0.194477	0.207367	0.219011	0.228538	0.23572	0.240921	0.244398	0.245663	0.243916	0.239276	0.233362	0.22844	0.226078	0.226679	0.229938	0.235262	0.241779	0.248462	0.254594	0.260115	0.265284	0.269956	0.27322	0.273699	0.270043	0.261226	0.246713	0.226735	0.202556	0.176325	0.150271	0.125632
[truncated: 222 more columns]

## Sheet: D4 - no outlier
Number in D1	Number	1450.150203	1452.014149	1453.878095	1455.742042	1457.605988	1459.469934	1461.333880	1463.197827	1465.061773	1466.925719	1468.789665	1470.653612	1472.517558	1474.381504	1476.245451	1478.109397	1479.973343	1481.837289	1483.701236	1485.565182	1487.429128	1489.293074	1491.157021	1493.020967	1494.884913	1496.748860	1498.612806	1500.476752	1502.340698	1504.204645	1506.068591	1507.932537	1509.796484	1511.660430	1513.524376	1515.388322	1517.252269	1519.116215	1520.980161	1522.844107	1524.708054	1526.572000	1528.435946	1530.299893	1532.163839	1534.027785	1535.891731	1537.755678
33	1	0	0.000552696	0	0.00146082	0.0112866	0.0282815	0.0469091	0.0622849	0.0732247	0.0811135	0.0879199	0.0959295	0.107702	0.124662	0.14576	0.168153	0.189159	0.20742	0.222713	0.235505	0.246699	0.256976	0.265863	0.271916	0.274155	0.272699	0.267552	0.257909	0.244467	0.232459	0.230223	0.242797	0.266909	0.293008	0.312142	0.321052	0.322323	0.321352	0.323014	0.32929	0.338399	0.345572	0.344978	0.331759	0.303482	0.261008	0.209308	0.15762
34	2	0	0.000589049	0	3.3728e-05	0.00938447	0.0272886	0.0479667	0.065382	0.076758	0.0824469	0.0848499	0.0881508	0.0970589	0.113893	0.136904	0.161872	0.185	0.204245	0.219089	0.230225	0.239155	0.246985	0.253255	0.256564	0.256401	0.253455	0.247771	0.237984	0.224167	0.211281	0.207676	0.218514	0.240802	0.265488	0.284175	0.293926	0.29724	0.299143	0.304017	0.313333	0.324801	0.333302	0.332999	0.319427	0.290767	0.248485	0.197953	0.148405
35	3	0	0.000632147	0	0.00100924	0.0114007	0.0304538	0.052188	0.0704683	0.0829134	0.0904045	0.095054	0.0997018	0.107814	0.121839	0.141391	0.163566	0.184936	0.203153	0.217442	0.228526	0.237997	0.246838	0.254223	0.258398	0.258847	0.256621	0.252128	0.244073	0.232399	0.22196	0.221089	0.234853	0.259899	0.286591	0.306011	0.315183	0.317197	0.317937	0.322345	0.331974	0.344397	0.354313	0.355444	0.342372	0.312027	0.265134	0.207759	0.151394
36	4	0	0.0058765	0.0121124	0.0196157	0.0289755	0.0397108	0.0505611	0.0605072	0.0695383	0.0785605	0.0886437	0.100314	0.113448	0.127721	0.143041	0.159526	0.177079	0.195104	0.212655	0.228783	0.242676	0.253565	0.26074	0.263825	0.263054	0.259271	0.253771	0.248192	0.244383	0.243905	0.247322	0.253904	0.262112	0.27051	0.278394	0.285806	0.293099	0.300415	0.307284	0.312496	0.314298	0.31077	0.300137	0.281188	0.25391	0.220009	0.18272	0.14579
37	5	0	0.00817482	0.0166268	0.0257676	0.0353823	0.0448553	0.0539114	0.062923	0.0725207	0.08305	0.094314	0.105677	0.11658	0.127238	0.138803	0.152609	0.169293	0.188697	0.210251	0.232961	0.255045	0.274125	0.288222	0.296769	0.300882	0.302984	0.306195	0.313558	0.326932	0.345867	0.367289	0.386544	0.399475	0.404271	0.402172	0.396896	0.392873	0.392861	0.396194	0.399142	0.397162	0.387028	0.367289	0.337904	0.300486	0.258782	0.217739	0.181137
38	6	0	0.0118107	0.0247849	0.0369295	0.0465164	0.0532391	0.0581837	0.0628402	0.0684755	0.0761116	0.0862013	0.0980293	0.110043	0.121268	0.132247	0.14439	0.15866	0.175031	0.192759	0.210585	0.226766	0.239504	0.247732	0.251364	0.250908	0.247392	0.242957	0.240799	0.243399	0.250392	0.25876	0.26558	0.270445	0.275164	0.281724	0.290881	0.302	0.313325	0.32235	0.326652	0.324772	0.316369	0.30167	0.281143	0.255853	0.22778	0.199101	0.170771
39	7	0	0.00867168	0.017703	0.0271352	0.03676	0.0463637	0.0558663	0.0652119	0.0743284	0.0832417	0.092045	0.100728	0.109315	0.118279	0.128553	0.140888	0.155285	0.171162	0.187851	0.204618	0.220282	0.233234	0.242188	0.246872	0.247938	0.246413	0.243587	0.241232	0.24128	0.244788	0.251288	0.259378	0.267881	0.276348	0.284847	0.293725	0.303502	0.314367	0.325373	0.334301	0.338577	0.336295	0.326357	0.308135	0.281722	0.248737	0.212481	0.176691
40	8	0	0.0115392	0.0233295	0.0334985	0.0408015	0.0456458	0.0497276	0.0546874	0.0613925	0.0701551	0.0807595	0.0921064	0.102611	0.111518	0.119657	0.128701	0.139906	0.153578	0.169204	0.18554	0.200743	0.212922	0.220889	0.224399	0.223888	0.220475	0.216369	0.214625	0.217482	0.224528	0.232919	0.239918	0.245214	0.250722	0.258531	0.269308	0.282148	0.295148	0.305992	0.31252	0.313287	0.307655	0.295356	0.276253	0.250995	0.221891	0.192343	0.164632
41	9	0	0.0102599	0.0213384	0.0318081	0.0406733	0.0480649	0.0549074	0.0620536	0.0700223	0.0793284	0.0903692	0.102764	0.115314	0.127079	0.138383	0.150584	0.164945	0.181761	0.200183	0.218481	0.234613	0.246952	0.254742	0.257915	0.256807	0.252441	0.247015	0.243503	0.244058	0.248576	0.255016	0.261321	0.266962	0.272828	0.28017	0.289756	0.301336	0.313333	0.323206	0.328629	0.328488	0.322724	0.311309	0.293793	0.27012	0.241705	0.211142	0.180497
42	10	0	0.0137129	0.0266916	0.0376156	0.0456034	0.0511646	0.055959	0.0615235	0.0686947	0.0779691	0.0892661	0.101064	0.110829	0.117151	0.121303	0.126456	0.135501	0.149518	0.167547	0.187101	0.205074	0.218995	0.228059	0.233019	0.235124	0.235648	0.23659	0.241018	0.251289	0.266373	0.281642	0.292237	0.296662	0.297097	0.297008	0.299034	0.30428	0.312214	0.320857	0.327691	0.330957	0.330192	0.325679	0.317796	0.30714	0.294788	0.281538	0.266422
43	11	0	0.00832804	0.0170784	0.0266704	0.0373272	0.0485108	0.0591292	0.0682208	0.0755309	0.081793	0.0886545	0.0980394	0.111037	0.127083	0.144202	0.160235	0.174051	0.185915	0.19691	0.207928	0.218888	0.228572	0.23517	0.237328	0.235066	0.229781	0.223384	0.217561	0.213883	0.214137	0.219633	0.229826	0.242069	0.253314	0.261996	0.268196	0.27259	0.27584	0.2786	0.281133	0.282456	0.280044	0.270784	0.252621	0.225751	0.192646	0.15717	0.123436
44	12	0	0.00498262	0.00986342	0.0159226	0.0243774	0.0353666	0.0475264	0.0586859	0.0672677	0.0734551	0.0793647	0.0879488	0.101115	0.118371	0.137157	0.154571	0.169031	0.180644	0.190414	0.199268	0.207622	0.215278	0.221373	0.224671	0.224387	0.22085	0.21534	0.209497	0.205114	0.204157	0.208203	0.217312	0.229584	0.242166	0.252759	0.260339	0.265058	0.267955	0.270489	0.273522	0.276137	0.275311	0.267089	0.248682	0.22014	0.184559	0.146953	0.112544
45	13	0	0.0136746	0.0293212	0.0430833	0.0511724	0.0531728	0.0522845	0.0523462	0.0552132	0.0606396	0.067282	0.0732357	0.0766218	0.0768246	0.0752933	0.0747914	0.0777405	0.0850878	0.0961746	0.109206	0.122	0.132877	0.141209	0.147074	0.150515	0.151782	0.152575	0.156152	0.164828	0.177121	0.188428	0.195338	0.198942	0.20353	0.212661	0.226829	0.243912	0.260644	0.273901	0.281773	0.284126	0.282105	0.277096	0.270204	0.262557	0.255464	0.24932	0.241922
46	14	0	0.0153876	0.0328237	0.0479566	0.0563176	0.0571836	0.0540938	0.0516279	0.0522936	0.0560366	0.0611311	0.0648856	0.0647042	0.0599524	0.0530019	0.0478904	0.0476662	0.0528939	0.0621944	0.0735489	0.0850743	0.0953546	0.103782	0.110561	0.116164	0.121201	0.127239	0.136985	0.152223	0.171234	0.189436	0.203618	0.215186	0.22859	0.247038	0.270219	0.29526	0.318596	0.337137	0.348989	0.353877	0.352806	0.347231	0.338706	0.32925	0.321345	0.316304	0.311974
47	15	0	0.0254556	0.0536496	0.0745879	0.0801098	0.0713745	0.0578472	0.0491659	0.0494261	0.0579264	0.0714947	0.0848611	0.0918988	0.0895962	0.0808378	0.0723537	0.0701024	0.0765669	0.0908839	0.10992	0.1295	0.146278	0.159231	0.168917	0.175467	0.179018	0.182783	0.193252	0.21408	0.239656	0.257725	0.260425	0.251937	0.244611	0.248854	0.266866	0.29309	0.318088	0.33322	0.334831	0.325572	0.311789	0.299456	0.292138	0.29159	0.298479	0.310545	0.319815
48	16	0	0.00708699	0.0160633	0.0270462	0.0390176	0.0505403	0.0606259	0.0690426	0.076209	0.0830214	0.090364	0.0982154	0.105321	0.11031	0.113329	0.116312	0.121424	0.129325	0.138985	0.148897	0.158092	0.165981	0.17156	0.173424	0.171044	0.166212	0.162711	0.163774	0.169445	0.17684	0.183522	0.190562	0.201696	0.219173	0.240725	0.260986	0.275927	0.285852	0.294331	0.304425	0.315666	0.324126	0.325274	0.317227	0.301894	0.283348	0.265019	0.24798
49	17	0	0.00720682	0.0165667	0.0281567	0.0406179	0.0520457	0.0613316	0.0686488	0.0750051	0.0816468	0.0895228	0.0986541	0.107953	0.116129	0.123038	0.130003	0.138638	0.149343	0.161017	0.172101	0.181623	0.18911	0.193709	0.194095	0.189865	0.183065	0.177727	0.177092	0.181045	0.186623	0.191498	0.196914	0.206767	0.223475	0.244889	0.265591	0.281273	0.291813	0.300282	0.309176	0.317486	0.320977	0.315281	0.299159	0.275407	0.248873	0.223486	0.200593
50	18	0	0.0127816	0.0298278	0.0499129	0.0701757	0.0882296	0.103545	0.117058	0.130306	0.144972	0.161825	0.178999	0.191979	0.196781	0.193546	0.186706	0.181554	0.180744	0.183625	0.188073	0.192378	0.195546	0.196481	0.193751	0.186929	0.178417	0.173338	0.176166	0.186519	0.198862	0.207695	0.213353	0.221927	0.23892	0.263474	0.289227	0.310256	0.325649	0.338778	0.353091	0.368694	0.382487	0.391493	0.396333	0.401305	0.410314	0.421829	0.427573
51	19	0	0.00673223	0.0138679	0.0212519	0.028824	0.0362954	0.0432487	0.0494835	0.0550215	0.0598626	0.0641109	0.0683946	0.0738485	0.0815095	0.0918012	0.104498	0.118848	0.133649	0.147543	0.1596	0.169636	0.177784	0.183807	0.187149	0.187775	0.186687	0.18539	0.184939	0.185746	0.188233	0.193319	0.201891	0.213686	0.226963	0.23949	0.249927	0.258372	0.265766	0.272758	0.278844	0.282236	0.280303	0.270208	0.249706	0.218286	0.17825	0.134717	0.0940788
52	20	0	0.00625094	0.0126123	0.019894	0.0285205	0.0379687	0.0471982	0.0553599	0.0619128	0.0664991	0.069309	0.0715365	0.0749982	0.0810884	0.0901318	0.101546	0.114299	0.12723	0.139295	0.149821	0.158575	0.165532	0.170555	0.173433	0.174286	0.173798	0.172941	0.172583	0.173592	0.177088	0.184103	0.194705	0.207603	0.220806	0.232785	0.243112	0.252285	0.260959	0.269087	0.275469	0.277884	0.273615	0.260054	0.235528	0.200382	0.157864	0.113878	0.0751413
54	21	0	0.0253731	0.0532729	0.0744379	0.0813029	0.0750278	0.0645419	0.0587485	0.0609838	0.0698297	0.0817408	0.0918035	0.0949149	0.0891616	0.078058	0.0683964	0.0658126	0.0722662	0.0864138	0.104991	0.124108	0.140743	0.15387	0.163826	0.170741	0.175049	0.180207	0.192668	0.216038	0.244969	0.267545	0.275733	0.272898	0.270493	0.278596	0.299713	0.328791	0.356628	0.374373	0.377851	0.369208	0.354489	0.339577	0.328159	0.32244	0.323956	0.331623	0.338659
55	22	0	0.0242594	0.0504478	0.070311	0.0773371	0.0728109	0.0647497	0.0608857	0.0637345	0.0714302	0.0803985	0.0864289	0.0857412	0.0775214	0.0654115	0.0555635	0.0530065	0.0596125	0.0743476	0.0943514	0.116089	0.136802	0.155542	0.172477	0.187353	0.200024	0.213072	0.231941	0.259812	0.292261	0.319419	0.334999	0.342457	0.351582	0.370057	0.398477	0.431234	0.46015	0.478339	0.483293	0.47771	0.467273	0.457323	0.451081	0.450069	0.454815	0.463594	0.470218
56	23	0	0.0463386	0.098283	0.136719	0.145425	0.12562	0.0947881	0.0715652	0.0644848	0.0728294	0.0906628	0.107287	0.109777	0.091452	0.0581628	0.0243465	0.00310249	0	0.0111344	0.0328726	0.057876	0.0804425	0.0986766	0.113063	0.123235	0.129149	0.136768	0.158115	0.199611	0.250152	0.286393	0.293745	0.280587	0.270279	0.281457	0.316457	0.36331	0.404059	0.4236	0.416774	0.390153	0.356769	0.328465	0.312206	0.311407	0.327611	0.357337	0.386503
57	24	0	0.0347254	0.0727896	0.100199	0.105824	0.0916594	0.0710024	0.0568387	0.0541314	0.0614624	0.0745065	0.0861702	0.0879708	0.0758214	0.054324	0.0337549	0.022972	0.0252556	0.0388558	0.0592211	0.0810151	0.100292	0.115968	0.128544	0.137579	0.142667	0.147931	0.162237	0.190611	0.225518	0.250805	0.256849	0.250315	0.247873	0.26207	0.293531	0.332817	0.366454	0.383073	0.378421	0.356956	0.328601	0.30327	0.287439	0.284082	0.293454	0.311232	0.325505
58	25	0	0.0281472	0.0598435	0.0841262	0.0914985	0.0825865	0.0675475	0.057192	0.0563257	0.0642296	0.0771735	0.0889446	0.0923777	0.0840384	0.0676032	0.051485	0.043108	0.0453487	0.056763	0.0733899	0.0906122	0.105178	0.116467	0.125343	0.13185	0.135806	0.140504	0.153177	0.178106	0.209012	0.231632	0.236282	0.227073	0.21797	0.221207	0.239802	0.267885	0.29509	0.311695	0.31323	0.302257	0.285907	0.271417	0.263465	0.264396	0.274973	0.292595	0.30828
59	26	0	0.0131482	0.0275579	0.0405494	0.0506161	0.0583743	0.0654385	0.0726511	0.0796801	0.0858365	0.0905143	0.0929605	0.0925446	0.0897696	0.0867291	0.0861678	0.0899708	0.0983475	0.109947	0.122455	0.13345	0.14142	0.146266	0.148699	0.149253	0.148443	0.147948	0.15054	0.157747	0.167823	0.177095	0.183651	0.189137	0.196866	0.208896	0.224975	0.243136	0.260468	0.273906	0.281361	0.282477	0.27824	0.269912	0.258388	0.244335	0.228477	0.211302	0.192529
60	27	0	0.024281	0.0513886	0.0748778	0.0893972	0.0952392	0.0974519	0.100446	0.10451	0.107242	0.106234	0.0994986	0.0853578	0.0641724	0.0398786	0.0184278	0.0045109	0	0.0039867	0.0144496	0.0271257	0.0375962	0.0438528	0.0467597	0.0480366	0.0491478	0.0525293	0.0617846	0.0783313	0.0980832	0.113652	0.121126	0.123993	0.129825	0.143949	0.16649	0.193467	0.219002	0.237504	0.246094	0.245783	0.23979	0.230593	0.218902	0.205321	0.192067	0.181784	0.174297
61	28	0	0.0271708	0.057249	0.0805289	0.0892861	0.0849793	0.0769271	0.074122	0.0798258	0.0927197	0.109294	0.123951	0.130155	0.124794	0.111382	0.0978445	0.0912129	0.0943422	0.106111	0.12304	0.140884	0.156335	0.168181	0.176549	0.181295	0.182778	0.184881	0.194813	0.21661	0.244609	0.266251	0.273328	0.269758	0.2677	0.277402	0.30092	0.332562	0.362752	0.382649	0.388285	0.381976	0.369928	0.358402	0.351723	0.352601	0.362283	0.378224	0.391336
62	29	0	0.0127336	0.0276641	0.0426467	0.0551351	0.0642247	0.0714331	0.0791922	0.0887259	0.0995905	0.110794	0.12166	0.131737	0.140712	0.148846	0.157164	0.166879	0.178571	0.191795	0.205235	0.217166	0.226058	0.231208	0.233018	0.232647	0.231436	0.230783	0.232305	0.237305	0.245497	0.254522	0.261368	0.264636	0.265486	0.266618	0.270372	0.277217	0.285314	0.291448	0.292955	0.289106	0.28076	0.268952	0.254095	0.236547	0.217642	0.199677	0.184262
63	30	0	0.00115755	0	0	0.000784092	0.0125898	0.0283432	0.0418095	0.0499795	0.0517351	0.0479445	0.0430071	0.0432184	0.05186	0.0665656	0.0817408	0.0926002	0.0970577	0.0957701	0.0918065	0.0892961	0.0905153	0.0940182	0.0966386	0.0970798	0.0958221	0.0915316	0.0807233	0.0636901	0.049407	0.0508146	0.073509	0.110062	0.145792	0.169083	0.177196	0.175741	0.174506	0.1817	0.198884	0.220023	0.235536	0.237778	0.223744	0.194401	0.153434	0.107928	0.06898
65	31	0	0.00185402	0.00187325	0.00363983	0.0111383	0.0252129	0.0427957	0.0595298	0.0725552	0.0811639	0.0863787	0.0907685	0.0977637	0.109788	0.126709	0.146165	0.165073	0.180827	0.191953	0.198667	0.202795	0.206439	0.210335	0.213748	0.215948	0.217126	0.217436	0.215948	0.211928	0.207433	0.207288	0.21514	0.229599	0.244999	0.255879	0.260525	0.261016	0.260963	0.263096	0.267783	0.272854	0.274764	0.27027	0.257492	0.235929	0.206241	0.170862	0.13496
66	32	0	0.0105185	0.0219432	0.0347944	0.0495014	0.0657496	0.0823016	0.0975838	0.110561	0.121195	0.130234	0.138598	0.146915	0.155462	0.164414	0.174031	0.18448	0.195526	0.206535	0.216822	0.22585	0.233094	0.238004	0.240331	0.24038	0.238771	0.23612	0.233263	0.231647	0.232968	0.238068	0.246171	0.255287	0.263358	0.269176	0.272566	0.274035	0.274261	0.273513	0.271083	0.265301	0.254499	0.23819	0.217179	0.192635	0.165493	0.136905	0.108829
67	33	0	0.0220283	0.0479614	0.0791847	0.112444	0.141557	0.162764	0.177025	0.187146	0.194685	0.200209	0.204529	0.20825	0.211136	0.213059	0.21484	0.217282	0.220134	0.222939	0.226158	0.230069	0.233033	0.232501	0.227934	0.221324	0.214329	0.206468	0.197496	0.190474	0.190116	0.197438	0.207677	0.214593	0.215885	0.213874	0.212418	0.214051	0.21866	0.223283	0.22338	0.215475	0.199141	0.176664	0.151231	0.125618	0.102611	0.0858814	0.0783655
68	34	0	0.0105776	0.0224393	0.0353668	0.048759	0.0620533	0.0750339	0.0877636	0.100289	0.112472	0.124125	0.135245	0.146113	0.15718	0.168876	0.181393	0.194477	0.207367	0.219011	0.228538	0.23572	0.240921	0.244398	0.245663	0.243916	0.239276	0.233362	0.22844	0.226078	0.226679	0.229938	0.235262	0.241779	0.248462	0.254594	0.260115	0.265284	0.269956	0.27322	0.273699	0.270043	0.261226	0.246713	0.226735	0.202556	0.176325	0.150271	0.125632
79	35	0	0.0295303	0.0623453	0.0870224	0.0942972	0.0855427	0.0715804	0.0633631	0.0654287	0.0768131	0.0937464	0.110032	0.118461	0.115485	0.104502	0.093451	0.0893269	0.0949862	0.109387	0.128964	0.149017	0.165722	0.177857	0.186094	0.190857	0.192753	0.195862	0.207688	0.232022	0.261775	0.282348	0.28454	0.273397	0.26363	0.267722	0.288411	0.319087	0.348432	0.366057	0.367429	0.355469	0.337636	0.32133	0.311397	0.310502	0.319708	0.336329	0.350813
80	36	0	0.0306521	0.064561	0.091527	0.103331	0.101329	0.0951147	0.093903	0.10081	0.114127	0.129965	0.142458	0.144893	0.134107	0.113738	0.0920542	0.0766912	0.071374	0.0759064	0.0874157	0.101746	0.115363	0.126903	0.136515	0.143952	0.149145	0.155488	0.170033	0.196883	0.230033	0.255844	0.264841	0.260421	0.255353	0.261147	0.281071	0.310214	0.339318	0.359584	0.367127	0.364762	0.359725	0.359569	0.369572	0.392463	0.428225	0.471637	0.509695
81	37	0	0.0247193	0.0519279	0.0733608	0.0824006	0.0801445	0.0743512	0.0725731	0.0775202	0.0878899	0.100381	0.110027	0.111432	0.102418	0.0863888	0.0702161	0.0598612	0.0578667	0.0635999	0.0744581	0.0870684	0.0987603	0.108643	0.11692	0.123324	0.127651	0.132488	0.143433	0.163899	0.189569	0.210323	0.219224	0.218969	0.219054	0.227774	0.24714	0.273093	0.298444	0.316507	0.324444	0.324493	0.322052	0.322489	0.329372	0.344573	0.368264	0.396961	0.421296
82	38	0	0.0265292	0.0553943	0.0763886	0.0810593	0.0706326	0.0551433	0.0448075	0.0437818	0.0509452	0.0625668	0.0728718	0.0754039	0.067243	0.0519103	0.0370417	0.0293175	0.0315472	0.0429227	0.0602402	0.0790834	0.0956396	0.108443	0.117954	0.124579	0.128881	0.134586	0.14877	0.175349	0.208039	0.233022	0.240903	0.23537	0.22945	0.234684	0.254113	0.282437	0.309942	0.327424	0.330741	0.322529	0.309686	0.299148	0.295598	0.301734	0.318592	0.343368	0.366469
83	39	0	0.032917	0.0688665	0.0954106	0.102723	0.0926758	0.077172	0.0677709	0.0687623	0.0785883	0.0930604	0.105723	0.109118	0.0996706	0.0813493	0.0632059	0.0533624	0.0552256	0.0675595	0.0861542	0.105687	0.122043	0.134055	0.142606	0.148233	0.151607	0.157182	0.173235	0.204024	0.24163	0.26935	0.275916	0.265644	0.254006	0.254951	0.272602	0.3012	0.329505	0.346515	0.346888	0.333158	0.313128	0.295101	0.285019	0.286536	0.301315	0.326398	0.350589
84	40	0	0.0287572	0.0608959	0.0864868	0.0976558	0.0957377	0.0898651	0.088768	0.0953841	0.108074	0.123236	0.135686	0.139783	0.133254	0.119811	0.106856	0.100639	0.103556	0.114565	0.130608	0.147818	0.162979	0.174716	0.182976	0.187617	0.189144	0.191516	0.20188	0.224273	0.253279	0.276632	0.28605	0.284788	0.284013	0.293236	0.314528	0.343035	0.370281	0.388069	0.392291	0.384691	0.371049	0.357654	0.349164	0.348615	0.357462	0.373413	0.387701
85	41	0	0.00531315	0.0107968	0.0174671	0.0259012	0.0355887	0.0454752	0.0549974	0.0642695	0.0735239	0.0829559	0.0931182	0.104926	0.119005	0.135184	0.152643	0.170278	0.186899	0.201448	0.213351	0.222596	0.229283	0.233187	0.234001	0.232036	0.228414	0.224444	0.22104	0.218903	0.218999	0.222399	0.229474	0.239355	0.250306	0.260671	0.269677	0.277569	0.285078	0.292547	0.299161	0.302809	0.300784	0.290907	0.27234	0.245794	0.213411	0.178553	0.14511
86	42	0	0.00733147	0.0143763	0.0218757	0.0305879	0.0404599	0.0508402	0.0614575	0.0727821	0.0853341	0.098954	0.112911	0.126615	0.140161	0.154224	0.169456	0.185863	0.202672	0.218814	0.233488	0.246144	0.255998	0.26197	0.263487	0.261316	0.257519	0.254538	0.254146	0.256889	0.262286	0.269578	0.278313	0.288169	0.298487	0.308341	0.317123	0.324829	0.331648	0.337264	0.340373	0.33877	0.330132	0.313121	0.288016	0.256547	0.221423	0.185901	0.153098
87	43	0	0.00896923	0.0187142	0.028369	0.0371541	0.0448747	0.0518624	0.0586853	0.0660077	0.0743448	0.0836192	0.093167	0.102516	0.112065	0.122739	0.135089	0.148916	0.163639	0.178638	0.193202	0.20649	0.217712	0.226118	0.230742	0.230699	0.226392	0.22036	0.216288	0.21663	0.220961	0.22657	0.230594	0.231882	0.231558	0.232263	0.236434	0.244605	0.255109	0.26541	0.273499	0.278068	0.277998	0.272222	0.259918	0.240671	0.214751	0.183499	0.149376
88	44	0	0.0120681	0.025919	0.0391696	0.0498503	0.0576139	0.0634719	0.068583	0.0735053	0.0783544	0.0831027	0.0875408	0.091385	0.0948692	0.0991768	0.105942	0.116107	0.12916	0.143433	0.157027	0.168621	0.177689	0.184216	0.188202	0.189552	0.188651	0.187026	0.18693	0.189736	0.194871	0.200715	0.206535	0.21316	0.221802	0.232787	0.245439	0.258515	0.270302	0.278707	0.281999	0.279621	0.271882	0.258659	0.23877	0.211189	0.176979	0.139694	0.103683
89	45	0	0.00497736	0.0100969	0.0155669	0.0219156	0.0291911	0.0368228	0.0441504	0.0507616	0.0564503	0.0613649	0.0663164	0.0725496	0.0809906	0.0918292	0.104738	0.119121	0.134035	0.14821	0.160489	0.170281	0.177548	0.182429	0.185013	0.185527	0.184646	0.18345	0.183014	0.184143	0.187505	0.193723	0.202967	0.214434	0.226471	0.237467	0.246728	0.254617	0.261818	0.268304	0.272801	0.273135	0.266997	0.252455	0.228284	0.194627	0.153931	0.111189	0.0726605
90	46	0	0.0291479	0.0674514	0.101471	0.11793	0.114949	0.102658	0.0928015	0.0901223	0.093211	0.0987067	0.101857	0.0963715	0.0784617	0.0515475	0.0250001	0.00780071	0.00382676	0.0117277	0.0266792	0.0422422	0.0535655	0.0605092	0.0660289	0.0709684	0.0737912	0.0773601	0.0914493	0.12258	0.161856	0.188756	0.190213	0.173771	0.160356	0.166791	0.196254	0.240265	0.28441	0.314	0.320519	0.306014	0.280895	0.256781	0.24103	0.236645	0.244413	0.261751	0.278925
[truncated: 222 more columns]

## Sheet: D5 - no outlier
Number in D1	Number	1450.150203	1452.014149	1453.878095	1455.742042	1457.605988	1459.469934	1461.333880	1463.197827	1465.061773	1466.925719	1468.789665	1470.653612	1472.517558	1474.381504	1476.245451	1478.109397	1479.973343	1481.837289	1483.701236	1485.565182	1487.429128	1489.293074	1491.157021	1493.020967	1494.884913	1496.748860	1498.612806	1500.476752	1502.340698	1504.204645	1506.068591	1507.932537	1509.796484	1511.660430	1513.524376	1515.388322	1517.252269	1519.116215	1520.980161	1522.844107	1524.708054	1526.572000	1528.435946	1530.299893	1532.163839	1534.027785	1535.891731	1537.755678
0	1	0	0.000669642	0	0.0027532	0.0132614	0.03122	0.0519983	0.0707507	0.0853862	0.0961481	0.104256	0.111691	0.120948	0.133666	0.149483	0.166525	0.182748	0.196784	0.208238	0.217821	0.226881	0.236074	0.244389	0.25001	0.25217	0.25145	0.248102	0.241377	0.231869	0.22415	0.225146	0.238497	0.26076	0.283739	0.300328	0.308386	0.310472	0.311163	0.31425	0.320933	0.329305	0.335027	0.332878	0.318582	0.290208	0.248945	0.199629	0.15064
1	2	0	0.012082	0.0255362	0.0375419	0.0454963	0.0492891	0.0512568	0.0539364	0.0582695	0.0637272	0.0692439	0.0737164	0.0763781	0.0774849	0.0785643	0.0815262	0.0873533	0.0956424	0.105217	0.11493	0.123955	0.131743	0.138042	0.142826	0.146079	0.147951	0.149462	0.152607	0.158881	0.167509	0.175894	0.182363	0.188101	0.195927	0.207571	0.222449	0.238509	0.253487	0.265567	0.273683	0.277627	0.277809	0.274816	0.269128	0.261224	0.251694	0.240717	0.227175
2	3	0	0.0133216	0.0294737	0.0458659	0.0600782	0.0716843	0.0822304	0.0934359	0.105435	0.116323	0.123093	0.123519	0.118018	0.110023	0.10418	0.103674	0.108845	0.11778	0.127806	0.136645	0.143018	0.146854	0.148999	0.150388	0.151334	0.151791	0.152386	0.154709	0.160007	0.167701	0.175811	0.18312	0.190623	0.20062	0.214589	0.231998	0.250681	0.267919	0.281328	0.289403	0.291793	0.289228	0.282995	0.274174	0.26325	0.250267	0.235018	0.217027
3	4	0	0.0128546	0.0276266	0.0420245	0.0538543	0.0627566	0.0703433	0.0786457	0.0886428	0.100013	0.111624	0.122103	0.130552	0.137304	0.143876	0.151867	0.161816	0.173091	0.184558	0.19514	0.203975	0.21054	0.214813	0.217122	0.217753	0.216995	0.215833	0.216254	0.220185	0.227897	0.237829	0.248302	0.259177	0.2716	0.28643	0.303289	0.320804	0.337182	0.350463	0.358741	0.360658	0.355913	0.345308	0.330331	0.312684	0.293963	0.275167	0.256054
4	5	0	0.00909483	0.019145	0.0287715	0.0370659	0.0438039	0.0493342	0.0544818	0.0603816	0.0678538	0.0766148	0.0853324	0.0928463	0.099382	0.106384	0.115154	0.125732	0.136914	0.147042	0.154854	0.159964	0.162766	0.163899	0.163791	0.16271	0.161132	0.159935	0.160182	0.162601	0.167337	0.174332	0.183869	0.196376	0.211597	0.228296	0.245034	0.261046	0.276041	0.289217	0.298783	0.30268	0.299807	0.290598	0.276553	0.259229	0.239402	0.216914	0.191396
5	6	0	0.00329021	0.00848524	0.0174827	0.0300385	0.0435876	0.0553008	0.0642124	0.0713735	0.0785613	0.0871343	0.0974455	0.108665	0.119436	0.129281	0.1393	0.151021	0.164536	0.178153	0.18994	0.199169	0.205866	0.209413	0.208546	0.203285	0.196388	0.191985	0.192345	0.196184	0.200585	0.204636	0.210928	0.223145	0.241914	0.26293	0.279574	0.288046	0.290265	0.291733	0.29624	0.302011	0.302421	0.290546	0.263991	0.226392	0.184975	0.146728	0.115966
6	7	0	0.00726072	0.0157662	0.0254992	0.0356138	0.0449383	0.0527946	0.0593669	0.0654853	0.0722137	0.0803415	0.0897845	0.0994406	0.108036	0.115376	0.122721	0.131721	0.142916	0.155257	0.167014	0.176959	0.184579	0.18936	0.190477	0.187677	0.182414	0.177615	0.175764	0.177088	0.179869	0.182825	0.18711	0.195545	0.209549	0.226937	0.243158	0.254926	0.262584	0.268986	0.276193	0.283036	0.285465	0.279236	0.262796	0.238261	0.209998	0.182166	0.157027
7	8	0	0.00243593	0.00576795	0.0124606	0.0235076	0.0372369	0.0504237	0.0605845	0.0672446	0.0716338	0.0757508	0.0813804	0.0892309	0.0987674	0.109076	0.119851	0.131304	0.143187	0.154386	0.163753	0.171002	0.1763	0.179053	0.177953	0.172786	0.165764	0.160228	0.1579	0.157908	0.158832	0.161281	0.167892	0.180719	0.198643	0.217195	0.231138	0.238146	0.240598	0.243577	0.250351	0.25915	0.263952	0.258436	0.239974	0.210821	0.176284	0.141972	0.112172
8	9	0	0.0123604	0.0244954	0.0349456	0.043103	0.0497281	0.0561181	0.0628432	0.0696472	0.0763946	0.0834497	0.0909762	0.0984264	0.105123	0.111152	0.117418	0.124861	0.133701	0.143375	0.153003	0.161809	0.169236	0.174808	0.177978	0.178239	0.175757	0.172125	0.170024	0.17147	0.176256	0.182578	0.189296	0.197191	0.207857	0.22181	0.2379	0.254086	0.268465	0.279858	0.287876	0.292528	0.293707	0.291013	0.283998	0.272496	0.256695	0.236847	0.213124
10	10	0	0.00922601	0.018804	0.0278876	0.0360529	0.0435388	0.0507725	0.0578073	0.0645196	0.0712385	0.0786903	0.0871574	0.096039	0.104486	0.112304	0.12007	0.128493	0.137799	0.147669	0.157577	0.167089	0.175832	0.183277	0.188631	0.191116	0.19064	0.188386	0.186537	0.187031	0.190434	0.196227	0.204115	0.214562	0.227863	0.243092	0.25833	0.271862	0.283031	0.292087	0.299386	0.304698	0.307065	0.305186	0.297933	0.284763	0.265906	0.242299	0.215311
11	11	0	0.00647784	0.0143191	0.0223609	0.0296419	0.0359905	0.0417546	0.0473852	0.0534481	0.0606895	0.0696717	0.0803485	0.0922444	0.105077	0.11903	0.134362	0.150885	0.167856	0.184312	0.199419	0.212579	0.223313	0.23098	0.234673	0.233771	0.228998	0.22282	0.218359	0.217568	0.220275	0.224838	0.229566	0.233742	0.237841	0.243162	0.250909	0.261014	0.271723	0.280589	0.285926	0.287171	0.283963	0.275207	0.25921	0.234907	0.203235	0.167437	0.131797
12	12	0	0.0073707	0.0155795	0.0239001	0.0317572	0.0387293	0.0445001	0.0491923	0.0537992	0.0599121	0.0686987	0.0802159	0.0938306	0.109086	0.12588	0.14393	0.162353	0.179988	0.196102	0.210711	0.22416	0.236287	0.245906	0.251168	0.250837	0.245712	0.238876	0.234206	0.2341	0.238168	0.243856	0.248312	0.250117	0.250021	0.250496	0.254244	0.262308	0.273217	0.28392	0.291611	0.29477	0.292819	0.28515	0.270625	0.248125	0.217847	0.18212	0.144814
13	13	0	0.00674854	0.0133035	0.0192287	0.0249203	0.0309266	0.0373482	0.0438984	0.0502445	0.056256	0.0622882	0.0693764	0.0788323	0.0913609	0.10659	0.123453	0.14085	0.157886	0.173818	0.18813	0.200719	0.21176	0.221141	0.228165	0.232022	0.23255	0.230407	0.226689	0.222807	0.220854	0.223489	0.23255	0.247317	0.264343	0.279402	0.29003	0.296638	0.301472	0.306453	0.311631	0.315128	0.313966	0.304926	0.285352	0.254255	0.213364	0.167248	0.122137
14	14	0	0.00588465	0.0115511	0.0169327	0.0225078	0.0287587	0.0357403	0.0431117	0.0502931	0.0566405	0.0619181	0.0667859	0.0725619	0.0803288	0.0903514	0.102246	0.115369	0.128963	0.142268	0.15476	0.166263	0.176664	0.18549	0.191938	0.195431	0.196138	0.194941	0.193068	0.191926	0.193092	0.198021	0.207314	0.220078	0.234121	0.247047	0.257486	0.265602	0.272532	0.27916	0.285208	0.289164	0.28865	0.280725	0.262454	0.232342	0.191988	0.146489	0.102906
15	15	0	0.000676996	0	0.00150212	0.0101319	0.0257813	0.0437786	0.058944	0.0687117	0.0728414	0.0725362	0.0709184	0.0726826	0.0813719	0.0967913	0.115406	0.132974	0.146768	0.156263	0.162746	0.168289	0.174212	0.180047	0.18435	0.186589	0.18735	0.186299	0.181334	0.171721	0.16203	0.160839	0.173793	0.198036	0.224005	0.242414	0.24988	0.249752	0.249079	0.254022	0.266128	0.281614	0.293705	0.295689	0.282696	0.252352	0.205683	0.148726	0.0930451
16	16	0	0.0217997	0.0463756	0.0654053	0.0718267	0.0663148	0.0566155	0.0507021	0.0518684	0.0593696	0.0704658	0.080737	0.0851146	0.0813296	0.0723149	0.0642511	0.0623087	0.0682286	0.0807273	0.0968845	0.113367	0.127714	0.139218	0.148231	0.154681	0.158589	0.162714	0.17275	0.192133	0.216484	0.235651	0.242955	0.24169	0.241906	0.251953	0.273328	0.301176	0.327489	0.344824	0.34967	0.343731	0.332019	0.319583	0.309717	0.304337	0.30463	0.309562	0.31335
17	17	0	0.029065	0.061186	0.0850194	0.091309	0.0814825	0.0665636	0.0577003	0.0591889	0.0691659	0.0827995	0.0935692	0.0950528	0.0850662	0.068091	0.0524078	0.0447304	0.0473837	0.0589392	0.0758603	0.0938685	0.109572	0.121788	0.130846	0.136699	0.139504	0.142897	0.154151	0.177401	0.206438	0.227525	0.231723	0.223624	0.217105	0.223871	0.24623	0.277602	0.307016	0.324472	0.32572	0.313935	0.296814	0.281747	0.27313	0.272868	0.281389	0.29597	0.307835
18	18	0	0.00884874	0.0176476	0.0265887	0.0362618	0.0471734	0.0593001	0.0720598	0.0845358	0.0957873	0.105312	0.113417	0.12109	0.129452	0.139261	0.15079	0.163911	0.178223	0.193161	0.208032	0.221871	0.233305	0.24081	0.243487	0.241763	0.237342	0.232403	0.228722	0.227237	0.228221	0.231795	0.238246	0.247696	0.259481	0.272102	0.284039	0.294546	0.303614	0.311248	0.31688	0.319351	0.317144	0.30859	0.292228	0.267541	0.235677	0.199483	0.162554
19	19	0	0.000389193	0.000742318	0.00417718	0.0128013	0.0255497	0.0392433	0.0514292	0.0614707	0.0696017	0.0764927	0.0839322	0.0945733	0.110036	0.129408	0.149813	0.168203	0.182765	0.193401	0.201409	0.20838	0.214782	0.219534	0.221203	0.219549	0.215464	0.209512	0.201454	0.191999	0.184596	0.184205	0.193431	0.20997	0.228072	0.242409	0.250963	0.255368	0.259305	0.266	0.276013	0.286515	0.292594	0.289608	0.27498	0.248646	0.212833	0.172097	0.133014
20	20	0	0.00140287	0.00232091	0.00555068	0.0133784	0.0253887	0.0389638	0.0516887	0.0627438	0.0725138	0.0820609	0.0931822	0.107945	0.127273	0.149985	0.173464	0.195245	0.21407	0.229987	0.243826	0.256308	0.267076	0.274593	0.27747	0.276029	0.272114	0.267245	0.261614	0.255441	0.250885	0.251556	0.259576	0.273312	0.288306	0.300353	0.307929	0.312456	0.316829	0.323249	0.331521	0.338808	0.340938	0.334185	0.31636	0.286988	0.24741	0.201478	0.155794
21	21	0	0.00517349	0.0105734	0.0195807	0.0349297	0.056203	0.0798257	0.101414	0.118203	0.129729	0.13692	0.140859	0.142328	0.142221	0.142008	0.143438	0.147545	0.153884	0.160751	0.16621	0.169084	0.169209	0.167072	0.163532	0.159783	0.156893	0.154836	0.152349	0.148611	0.145222	0.145835	0.153247	0.166927	0.183514	0.199426	0.212919	0.224314	0.234938	0.245631	0.255587	0.262306	0.262843	0.255481	0.240602	0.220261	0.196924	0.172562	0.148799
22	22	0	0.0078609	0.0158142	0.0254694	0.0381048	0.0533315	0.0690697	0.0828606	0.0933901	0.100966	0.106718	0.111508	0.11564	0.119388	0.123561	0.129352	0.137483	0.147414	0.157484	0.166022	0.172319	0.176574	0.179202	0.180429	0.180428	0.179504	0.177986	0.176155	0.174568	0.174431	0.177252	0.183786	0.19343	0.204784	0.216622	0.228278	0.239484	0.250057	0.259485	0.266539	0.269369	0.266258	0.256455	0.240483	0.219777	0.195966	0.170437	0.144546
23	23	0	0.00503376	0.00955057	0.0153613	0.0243728	0.0367165	0.0504354	0.0628682	0.072218	0.0780741	0.0810565	0.0823737	0.0835358	0.0859828	0.0906393	0.0977175	0.1068	0.116926	0.126711	0.134767	0.140262	0.143084	0.143531	0.142085	0.139491	0.136721	0.134502	0.132967	0.132184	0.133106	0.137596	0.147016	0.160866	0.177031	0.193256	0.20829	0.221977	0.234711	0.246696	0.257178	0.264195	0.265263	0.258578	0.243914	0.222761	0.197706	0.171633	0.147298
24	24	0	0.0108993	0.0234368	0.0356287	0.0456584	0.0535175	0.0608345	0.0691775	0.0788146	0.0887724	0.0973674	0.10272	0.103678	0.10089	0.0968434	0.0944468	0.0953855	0.0996427	0.10621	0.113974	0.122026	0.129575	0.135866	0.140254	0.142449	0.143042	0.143922	0.147664	0.155694	0.16687	0.17839	0.188498	0.19811	0.209657	0.224715	0.242926	0.26255	0.281433	0.29769	0.310195	0.318768	0.323814	0.325818	0.325243	0.32278	0.31927	0.314802	0.30778
25	25	0	0.0145864	0.0311001	0.0466264	0.0586569	0.0674648	0.0756819	0.0856288	0.0975799	0.110164	0.121307	0.128681	0.130476	0.126768	0.120025	0.113779	0.110668	0.111581	0.116079	0.12306	0.131051	0.138472	0.144083	0.14725	0.147986	0.147257	0.147443	0.151669	0.161522	0.175125	0.188274	0.198149	0.205822	0.214964	0.228538	0.246859	0.267911	0.288684	0.306482	0.319886	0.329005	0.33491	0.338953	0.342523	0.346988	0.353076	0.35943	0.361677
26	26	0	0.0117616	0.0251194	0.0377146	0.0471947	0.0533368	0.0581762	0.0640931	0.0721306	0.0818731	0.0920732	0.101126	0.107691	0.111635	0.11442	0.118235	0.124589	0.133644	0.14461	0.156481	0.168355	0.179384	0.18875	0.195755	0.199984	0.201778	0.202825	0.205816	0.212642	0.22264	0.233112	0.241998	0.249881	0.259154	0.271628	0.287141	0.303987	0.31999	0.333301	0.34277	0.347924	0.348674	0.345137	0.33781	0.32787	0.31697	0.306127	0.294418
27	27	0	0.0127436	0.0274133	0.0417059	0.053396	0.0624631	0.0710241	0.081164	0.093173	0.105585	0.116141	0.122674	0.124037	0.121035	0.116384	0.113254	0.113505	0.117089	0.122811	0.129386	0.135886	0.141655	0.146195	0.149152	0.150397	0.150406	0.150746	0.153749	0.160846	0.170989	0.181262	0.189626	0.196894	0.205786	0.218423	0.23494	0.253841	0.272893	0.28985	0.303085	0.312005	0.316924	0.318718	0.318704	0.318584	0.319767	0.321929	0.321958
28	28	0	0.0117735	0.0253525	0.0382521	0.0482773	0.0555172	0.062054	0.0698123	0.0791383	0.0891923	0.0988148	0.106799	0.112144	0.114814	0.116136	0.118125	0.12224	0.128772	0.137162	0.146527	0.155854	0.163996	0.169878	0.172839	0.172912	0.171137	0.169817	0.171901	0.179092	0.190145	0.201587	0.210771	0.218202	0.226689	0.238566	0.254002	0.271327	0.288211	0.302527	0.312833	0.318542	0.319724	0.316876	0.310999	0.303778	0.297084	0.291459	0.284783
29	29	0	0.0165191	0.0356272	0.0532102	0.0654592	0.0722487	0.0770495	0.083663	0.0937249	0.106741	0.120779	0.132671	0.139096	0.138902	0.134358	0.12966	0.128184	0.13108	0.13771	0.146589	0.15596	0.164266	0.170609	0.174666	0.176235	0.175628	0.174933	0.177871	0.186821	0.199744	0.211367	0.21834	0.222746	0.230046	0.244201	0.265086	0.289366	0.312626	0.331194	0.343406	0.349899	0.352622	0.353509	0.354006	0.35541	0.35878	0.363371	0.36489
32	30	0	0.0105814	0.0208499	0.0291587	0.0346854	0.0383859	0.0421936	0.047324	0.0537523	0.0610499	0.0688861	0.0765716	0.0829251	0.0872165	0.0900727	0.093136	0.0978599	0.104675	0.113063	0.122073	0.130664	0.137859	0.142912	0.145473	0.145699	0.144533	0.143996	0.146581	0.153512	0.163529	0.173934	0.183113	0.191769	0.201734	0.214027	0.228122	0.242482	0.255447	0.265903	0.27352	0.278331	0.280047	0.27795	0.271542	0.261266	0.248388	0.233957	0.217876
33	31	0	0.000552696	0	0.00146082	0.0112866	0.0282815	0.0469091	0.0622849	0.0732247	0.0811135	0.0879199	0.0959295	0.107702	0.124662	0.14576	0.168153	0.189159	0.20742	0.222713	0.235505	0.246699	0.256976	0.265863	0.271916	0.274155	0.272699	0.267552	0.257909	0.244467	0.232459	0.230223	0.242797	0.266909	0.293008	0.312142	0.321052	0.322323	0.321352	0.323014	0.32929	0.338399	0.345572	0.344978	0.331759	0.303482	0.261008	0.209308	0.15762
34	32	0	0.000589049	0	3.3728e-05	0.00938447	0.0272886	0.0479667	0.065382	0.076758	0.0824469	0.0848499	0.0881508	0.0970589	0.113893	0.136904	0.161872	0.185	0.204245	0.219089	0.230225	0.239155	0.246985	0.253255	0.256564	0.256401	0.253455	0.247771	0.237984	0.224167	0.211281	0.207676	0.218514	0.240802	0.265488	0.284175	0.293926	0.29724	0.299143	0.304017	0.313333	0.324801	0.333302	0.332999	0.319427	0.290767	0.248485	0.197953	0.148405
35	33	0	0.000632147	0	0.00100924	0.0114007	0.0304538	0.052188	0.0704683	0.0829134	0.0904045	0.095054	0.0997018	0.107814	0.121839	0.141391	0.163566	0.184936	0.203153	0.217442	0.228526	0.237997	0.246838	0.254223	0.258398	0.258847	0.256621	0.252128	0.244073	0.232399	0.22196	0.221089	0.234853	0.259899	0.286591	0.306011	0.315183	0.317197	0.317937	0.322345	0.331974	0.344397	0.354313	0.355444	0.342372	0.312027	0.265134	0.207759	0.151394
36	34	0	0.0058765	0.0121124	0.0196157	0.0289755	0.0397108	0.0505611	0.0605072	0.0695383	0.0785605	0.0886437	0.100314	0.113448	0.127721	0.143041	0.159526	0.177079	0.195104	0.212655	0.228783	0.242676	0.253565	0.26074	0.263825	0.263054	0.259271	0.253771	0.248192	0.244383	0.243905	0.247322	0.253904	0.262112	0.27051	0.278394	0.285806	0.293099	0.300415	0.307284	0.312496	0.314298	0.31077	0.300137	0.281188	0.25391	0.220009	0.18272	0.14579
37	35	0	0.00817482	0.0166268	0.0257676	0.0353823	0.0448553	0.0539114	0.062923	0.0725207	0.08305	0.094314	0.105677	0.11658	0.127238	0.138803	0.152609	0.169293	0.188697	0.210251	0.232961	0.255045	0.274125	0.288222	0.296769	0.300882	0.302984	0.306195	0.313558	0.326932	0.345867	0.367289	0.386544	0.399475	0.404271	0.402172	0.396896	0.392873	0.392861	0.396194	0.399142	0.397162	0.387028	0.367289	0.337904	0.300486	0.258782	0.217739	0.181137
38	36	0	0.0118107	0.0247849	0.0369295	0.0465164	0.0532391	0.0581837	0.0628402	0.0684755	0.0761116	0.0862013	0.0980293	0.110043	0.121268	0.132247	0.14439	0.15866	0.175031	0.192759	0.210585	0.226766	0.239504	0.247732	0.251364	0.250908	0.247392	0.242957	0.240799	0.243399	0.250392	0.25876	0.26558	0.270445	0.275164	0.281724	0.290881	0.302	0.313325	0.32235	0.326652	0.324772	0.316369	0.30167	0.281143	0.255853	0.22778	0.199101	0.170771
39	37	0	0.00867168	0.017703	0.0271352	0.03676	0.0463637	0.0558663	0.0652119	0.0743284	0.0832417	0.092045	0.100728	0.109315	0.118279	0.128553	0.140888	0.155285	0.171162	0.187851	0.204618	0.220282	0.233234	0.242188	0.246872	0.247938	0.246413	0.243587	0.241232	0.24128	0.244788	0.251288	0.259378	0.267881	0.276348	0.284847	0.293725	0.303502	0.314367	0.325373	0.334301	0.338577	0.336295	0.326357	0.308135	0.281722	0.248737	0.212481	0.176691
40	38	0	0.0115392	0.0233295	0.0334985	0.0408015	0.0456458	0.0497276	0.0546874	0.0613925	0.0701551	0.0807595	0.0921064	0.102611	0.111518	0.119657	0.128701	0.139906	0.153578	0.169204	0.18554	0.200743	0.212922	0.220889	0.224399	0.223888	0.220475	0.216369	0.214625	0.217482	0.224528	0.232919	0.239918	0.245214	0.250722	0.258531	0.269308	0.282148	0.295148	0.305992	0.31252	0.313287	0.307655	0.295356	0.276253	0.250995	0.221891	0.192343	0.164632
41	39	0	0.0102599	0.0213384	0.0318081	0.0406733	0.0480649	0.0549074	0.0620536	0.0700223	0.0793284	0.0903692	0.102764	0.115314	0.127079	0.138383	0.150584	0.164945	0.181761	0.200183	0.218481	0.234613	0.246952	0.254742	0.257915	0.256807	0.252441	0.247015	0.243503	0.244058	0.248576	0.255016	0.261321	0.266962	0.272828	0.28017	0.289756	0.301336	0.313333	0.323206	0.328629	0.328488	0.322724	0.311309	0.293793	0.27012	0.241705	0.211142	0.180497
42	40	0	0.0137129	0.0266916	0.0376156	0.0456034	0.0511646	0.055959	0.0615235	0.0686947	0.0779691	0.0892661	0.101064	0.110829	0.117151	0.121303	0.126456	0.135501	0.149518	0.167547	0.187101	0.205074	0.218995	0.228059	0.233019	0.235124	0.235648	0.23659	0.241018	0.251289	0.266373	0.281642	0.292237	0.296662	0.297097	0.297008	0.299034	0.30428	0.312214	0.320857	0.327691	0.330957	0.330192	0.325679	0.317796	0.30714	0.294788	0.281538	0.266422
43	41	0	0.00832804	0.0170784	0.0266704	0.0373272	0.0485108	0.0591292	0.0682208	0.0755309	0.081793	0.0886545	0.0980394	0.111037	0.127083	0.144202	0.160235	0.174051	0.185915	0.19691	0.207928	0.218888	0.228572	0.23517	0.237328	0.235066	0.229781	0.223384	0.217561	0.213883	0.214137	0.219633	0.229826	0.242069	0.253314	0.261996	0.268196	0.27259	0.27584	0.2786	0.281133	0.282456	0.280044	0.270784	0.252621	0.225751	0.192646	0.15717	0.123436
44	42	0	0.00498262	0.00986342	0.0159226	0.0243774	0.0353666	0.0475264	0.0586859	0.0672677	0.0734551	0.0793647	0.0879488	0.101115	0.118371	0.137157	0.154571	0.169031	0.180644	0.190414	0.199268	0.207622	0.215278	0.221373	0.224671	0.224387	0.22085	0.21534	0.209497	0.205114	0.204157	0.208203	0.217312	0.229584	0.242166	0.252759	0.260339	0.265058	0.267955	0.270489	0.273522	0.276137	0.275311	0.267089	0.248682	0.22014	0.184559	0.146953	0.112544
91	43	0	0.0102802	0.0223361	0.0345809	0.0450734	0.0530706	0.059464	0.0656507	0.072258	0.0789632	0.08508	0.0899971	0.0933247	0.0951346	0.0962072	0.0977797	0.100833	0.105615	0.111785	0.118803	0.125976	0.132299	0.13669	0.138582	0.13828	0.1368	0.135618	0.136529	0.141084	0.149543	0.160476	0.171902	0.182984	0.194432	0.207416	0.22243	0.23897	0.255717	0.27081	0.282363	0.289098	0.290683	0.287628	0.281095	0.27276	0.264376	0.256687	0.24832
92	44	0	0.0115726	0.0247229	0.0371519	0.0463591	0.0518785	0.055725	0.0605564	0.0677755	0.0772524	0.0879944	0.0986282	0.107845	0.115195	0.12156	0.128529	0.13715	0.147342	0.158306	0.16916	0.179026	0.186938	0.192096	0.194258	0.193754	0.191414	0.188857	0.188549	0.192584	0.200811	0.210565	0.218994	0.225683	0.232712	0.242397	0.255351	0.270292	0.284875	0.296541	0.303246	0.303943	0.29852	0.28738	0.271363	0.252165	0.232429	0.214476	0.198399
93	45	0	0.0136093	0.0290789	0.0428075	0.0507487	0.0519206	0.0494387	0.0478105	0.0495686	0.0543305	0.0599094	0.0636286	0.0634022	0.0588504	0.0517418	0.0449867	0.0409195	0.0403799	0.0430398	0.0480668	0.054354	0.0606278	0.0658877	0.0697426	0.0722027	0.0735842	0.0751383	0.0793258	0.0882457	0.101197	0.114532	0.124861	0.132274	0.139929	0.150933	0.166141	0.184194	0.202501	0.218259	0.229555	0.236143	0.239139	0.240029	0.240075	0.240523	0.242751	0.247228	0.251804
94	46	0	0.00870636	0.0182784	0.0287057	0.0392454	0.0489719	0.0577392	0.0661839	0.0746778	0.0826086	0.0889028	0.093061	0.0955113	0.0971475	0.0987364	0.100598	0.102553	0.104203	0.105497	0.106977	0.109115	0.111385	0.112402	0.111204	0.108155	0.10448	0.101379	0.099938	0.101376	0.106501	0.114813	0.124679	0.134659	0.144372	0.154107	0.164176	0.174893	0.186631	0.199255	0.211475	0.22099	0.22541	0.223288	0.214777	0.201721	0.187037	0.17332	0.161248
[truncated: 222 more columns]

[truncated: 1 more sheets: CCA]
