# Supplementary material for: Prototaxites fossils are structurally and chemically distinct from extinct and extant Fungi
Source: Sci Adv. 2026 Jan 21;12(4):eaec6277. doi: 10.1126/sciadv.aec6277 (PMC12822639; doi:10.1126/sciadv.aec6277)
Supplement: Supplementary file 2 — Data S1 and S2 [file sciadv.aec6277_data_s1_and_s2.zip › aec6277_data_s2.xlsx]

## Sheet: Sheet
Images of sampled fossils: List of specimens, coordinates and repositories. Specimen codes: 2829p: Oxford University Museum of Natural History. Rfa, Rfe, Rff, Rfg, ALG2, AGLyon 2019, AGL127, Agl75 2019-1, Lyon 48 UC1, Lyon 156 UCB1: University of Aberdeen. NMSRC9, G.2024.5.3, G.2024.5.5: National Museums of Scotland.
#, Taxon, Systematic, affinity, EF coordinates, Slide	Images
0 Rhynia gwynne-vaughanii tracheids Plant p36-3 Lyon 156 UCB1
1 Rhynia gwynne-vaughanii Plant p51-4 Agl2
2 Rhynia gwynne-vaughanii Plant l44 Agl2
3 Rhynia gwynne-vaughanii Plant s46 Agl127
4 Aglaophyton majus - conducting tissues Plant q36-4 Agl75 2019-1
5 rhizoid ensemble Plant m52 AgLyon 2019
6 Rhynia gwynne-vaughanii Plant o49-2 AgLyon 2019
7 Rhynia gwynne-vaughanii Plant p47-2 AgLyon 2019
8 Rhynia gwynne-vaughanii Plant p43 Agl127 2019-2
9 Rhynia gwynne-vaughanii Plant n44 Agl127 2019-2
10 Rhynia gwynne-vaughanii Plant o40 Agl127 2019-2
11 Asteroxylon mackiei leaf Plant t23-4 Lyon 48 UC1
12 Asteroxylon mackiei leaf cuticle Plant t23 Lyon 48 UC1
13 Rhynia gwynne-vaughanii Plant l61 2892p 21 Rhynia gwynne-vaughanii Plant l61-1 2892p 22 Rhynia gwynne-vaughanii - cuticle Plant l61-1 2892p
14 Rhynia gwynne-vaughanii Plant p59-1 2892p 23 Rhynia gwynne-vaughanii Plant p59 2892p
15 Rhynia gwynne-vaughanii Plant r58 2892p
16 Rhynia gwysnne-vaughanii - decayed axis Plant k54 Agl2
17 Rhynia gwynne-vaughanii Plant o44-3 Agl2
18 Rhynia gwynne-vaughanii Plant c12-4 G.2024.5.5
19 Rhynia gwynne-vaughanii Plant d29-4 G.2024.5.5
20 Rhynia gwynne-vaughanii Plant o41-4 G.2024.5.5
21 Rhynia gwynne-vaughanii Plant l61-1 2892p 22 Rhynia gwynne-vaughanii - cuticle Plant l61-1 2892p 23 Rhynia gwynne-vaughanii Plant p59 2892p	Image non available
24 Aglaophyton majus Plant o57 RFf 2019
25 Aglaophyton majus - conducting tissues Plant o57 RFf 2019
26 Aglaophyton majus - conducting tissues Plant q55-1 RFf 2019
27 Aglaophyton majus - cuticle Plant q59 RFf 2019
28 Aglaophyton majus - conducting tissues Plant q59 RFf 2019
29 Aglaophyton majus - cuticle Plant s57 RFf 2019
30 Asteroxylon - tracheids Plant d34-3 Lyon 48 UC1
31 Plant cells and tracheids Plant v44-1 Agl204b
32 Aglaophyton majus Plant e50 Rfh
33 Body - large tubes Prototaxites s13 Lyon 156 UCB1
34 Body - large tubes Prototaxites s13-1 Lyon 156 UCB1
35 Body - large tubes Prototaxites v15 Lyon 156 UCB1
36 Body and small medullary spot Prototaxites d13-4 G.2024.5.3
37 Body Prototaxites d22-1 G.2024.5.3
38 Medullary spot Prototaxites e11-3 G.2024.5.3
39 Body - large tubes Prototaxites e17-3 G.2024.5.3
40 Medullary spot Prototaxites e19-1 G.2024.5.3
41 Medullary spot Prototaxites f12-4 G.2024.5.3
42 Medullary spot Prototaxites j27 G.2024.5.3
43 Body - large tubes Prototaxites c39 Lyon 48 UC1
44 Body - small tubes Prototaxites c39-1 Lyon 48 UC1
45 Palaeomyces sp. Fungus t52-1 Agl2
46 Palaeomyces sp. Fungus y46-2 Agl2
47 glomeromycotan spores Fungus k34 AGL127
48 glomeromycotan spores Fungus o43-2 Rfg
49 glomeromycotan spores Fungus r44-2 Rfg
50 glomeromycotan spores Fungus x39 Rfg
51 Palaeomyces sp. Fungus p62-2 2892p 52 Palaeomyces sp. Fungus s64-4 2892p	Image non available
53 Palaeomyces sp. Fungus j54 Agl2 54 Palaeomyces sp. Fungus j54 Agl2
55 Palaeomyces sp. Fungus k54 Agl2
56 Palaeomyces sp. Fungus l44-2 Agl2 57 Palaeomyces sp. Fungus l44-2 Agl2
58 Palaeomyces sp. Fungus m44-4 Agl2 64 Palaeomyces sp. Fungus m44 Agl2 65 Palaeomyces sp. Fungus m44 Agl2
59 Palaeomyces sp. Fungus p62-2 2892p 60 Palaeomyces sp. Fungus s64-4 2892p	Image non available
61 Fungal spores Fungus e48 Agl75 2019-1
62 Palaeomyces sp. Fungus u12 Agl2 63 Palaeomyces sp. Fungus u12 Agl2
66 Hyphae Fungus j13 Agl75 2019-1
67 Hyphae Fungus k13 Agl75 2019-1
68 Hyphae Fungus f13 Agl75 2019-1
69 Rhyniosarcina devonica Cyanobacteria t49-3 2892p 70 Rhyniosarcina devonica Cyanobacteria u50 2892p
71 Rhyniosarcina devonica Cyanobacteria v48-2 2892p
72 Multiseriate Stigonema-like cyanobacteria Cyanobacteria g61 Rfe
73 Rhyniosarcina devonica Cyanobacteria o44-4 2892p 74 Rhyniosarcina devonica Cyanobacteria o45 2892p
75 Rhyniosarcina devonica Cyanobacteria o53 2892p
76 Palaeolyngbya kerpii Cyanobacteria n44-2 NMSRC9
77 Palaeolyngbya kerpii Cyanobacteria n53-1 NMSRC9 78 Palaeolyngbya kerpii Cyanobacteria n53 NMSRC9
79 arthropod fragments Arthropod o31-2 AGL127
80 arthropod fragments Arthropod p56 AGL127 81 arthropod fragments Arthropod p56 AGL127
82 aquatic arthropod fragments Arthropod r51 AGL127
83 aquatic arthropod fragments Arthropod s44-4 AGL127
84 arthropod fragments Arthropod x53 AGL127
85 arthropod fragments Arthropod k38-1 G.2024.5.5
86 arthropod fragments Arthropod r36-3 G.2024.5.5
87 arthropod fragments Arthropod r30-2 Lyon 48 UC1
88 arthropod fragments Arthropod g60 2892p 90 arthropod fragments Arthropod g60 2892p
89 arthropod fragments Arthropod l65 2892p
91 Spore Plant f37 AGL127
92 Spore Plant f37-3 AGL127
93 Spore Plant n53 AGL127
94 Spore - possibly coprolite Plant q41 AGL127
95 Palaeoleptochlamys hassii Amoeba f47-3 AGL127
96 Palaeoleptochlamys hassii Amoeba h38-4 AGL127
97 Palaeoleptochlamys hassii Amoeba k49-3 AGL127
98 Frankbaronia polyspora Peronosporomycete r51-2 Agl75 2019-1
99 Frankbaronia polyspora Peronosporomycete s51-3 Agl75 2019-1 100 Frankbaronia polyspora Peronosporomycete s51-4 Agl75 2019-1
101 Frankbaronia polyspora Peronosporomycete w50-2 Agl75 2019-1
